# Supplementary material for: 3-Penta­none 2,4-dinitro­phenyl­hydrazone
Source: Acta Crystallogr Sect E Struct Rep Online. 2008 Jun 7;64(Pt 7):o1229. doi: 10.1107/S1600536808016887 (PMC2961742; doi:10.1107/S1600536808016887)
Supplement: Supplementary file 1 [file e-64-o1229-sup1.cif]

##############################################################################
###                                                                        ###
###        Electronic paper (Acta Crystallographica Section E)             ###
###                                                                        ###
##############################################################################
#                                                                            #
# This CIF contains the data in a paper accepted for publication in Acta     #
# Crystallographica Section E. It conforms to the requirements of Notes      #
# for Authors for Section E, and has been peer reviewed under the auspices   #
# of the IUCr Commission on Journals.                                        #
#                                                                            #
# Full details of the Crystallographic Information File format               #
# are given in the paper "The Crystallographic Information File (CIF):       #
# a New Standard Archive File for Crystallography" by S. R. Hall, F. H.      #
# Allen and I. D. Brown [Acta Cryst. (1991), A47, 655-685].                  #
#                                                                            #
# The current version of the core CIF dictionary is obtainable from          #
# ftp://ftp.iucr.org/pub/cif_core.dic. The current version number is 2.4.    #
#                                                                            #
# Software is freely available for graphical display of the structure(s) in  #
# this CIF.  For information consult the CIF home page http://www.iucr.org/  #
# cif/home.html                                                              #
#                                                                            #
# This file may be used for bona fide research purposes within the           #
# scientific community so long as proper attribution is given to the journal # 
# article from which it was obtained.                                        #
#                                                                            #
##############################################################################
                                             
data_I
_audit_creation_method     SHELXL-97
_chemical_name_systematic
;
3-Pentanone 2,4-dinitrophenylhydrazone
;
_chemical_name_common     ?
_chemical_formula_moiety     'C11 H14 N4 O4'
_chemical_formula_sum     'C11 H14 N4 O4'
_chemical_formula_weight     266.26
_chemical_melting_point     ?
_symmetry_cell_setting     monoclinic
_symmetry_space_group_name_H-M     'P 21/c'
_symmetry_space_group_name_Hall     '-P 2ybc'
loop_
    _symmetry_equiv_pos_as_xyz
    'x, y, z'
    '-x, y+1/2, -z+1/2'
    '-x, -y, -z'
    'x, -y-1/2, z-1/2'
_cell_length_a     12.5298(15)
_cell_length_b     14.089(2)
_cell_length_c     7.3983(8)
_cell_angle_alpha     90.00
_cell_angle_beta     93.235(12)
_cell_angle_gamma     90.00
_cell_volume     1303.9(3)
_cell_formula_units_Z     4
_cell_measurement_reflns_used     2556
_cell_measurement_theta_min     3.5
_cell_measurement_theta_max     25.0
_cell_measurement_temperature     294(2)
_exptl_crystal_description     prism
_exptl_crystal_colour     red
_exptl_crystal_size_max     0.31
_exptl_crystal_size_mid     0.29
_exptl_crystal_size_min     0.22
_exptl_crystal_density_diffrn     1.356
_exptl_crystal_density_meas     ?
_exptl_crystal_density_method     'not measured'
_exptl_crystal_F_000     560
_exptl_absorpt_coefficient_mu     0.105
_exptl_absorpt_correction_type     none
_exptl_absorpt_process_details     ?
_exptl_absorpt_correction_T_min     ?
_exptl_absorpt_correction_T_max     ?
_exptl_special_details
;
;
_diffrn_ambient_temperature     294(2)
_diffrn_radiation_type     MoK\a
_diffrn_radiation_wavelength     0.71069
_diffrn_radiation_source     'fine-focus sealed tube'
_diffrn_radiation_monochromator     graphite
_diffrn_measurement_device_type     'Rigaku R-AXIS RAPID IP'
_diffrn_measurement_method     \w
_diffrn_detector_area_resol_mean     10.00
_diffrn_reflns_number     10943
_diffrn_reflns_av_R_equivalents     0.0369
_diffrn_reflns_av_sigmaI/netI     0.0328
_diffrn_reflns_theta_min     3.11
_diffrn_reflns_theta_max     26.00
_diffrn_reflns_theta_full     26.00
_diffrn_measured_fraction_theta_max     0.991
_diffrn_measured_fraction_theta_full     0.991
_diffrn_reflns_limit_h_min     -15
_diffrn_reflns_limit_h_max     15
_diffrn_reflns_limit_k_min     -17
_diffrn_reflns_limit_k_max     17
_diffrn_reflns_limit_l_min     -9
_diffrn_reflns_limit_l_max     8
_diffrn_standards_number     0
_diffrn_standards_interval_count     0
_diffrn_standards_interval_time     0
_diffrn_standards_decay_%     ?
_refine_special_details
;
Refinement of <i>F</i>^2^ against ALL reflections. The weighted <i>R</i>-factor
<i>wR</i> and goodness of fit <i>S</i> are based on <i>F</i>^2^, conventional
<i>R</i>-factors <i>R</i> are based on <i>F</i>, with <i>F</i> set to zero for
negative <i>F</i>^2^. The threshold expression of <i>F</i>^2^ >
\s(<i>F</i>^2^) is used only for calculating <i>R</i>-factors(gt) <i>etc</i>.
and is not relevant to the choice of reflections for refinement.
<i>R</i>-factors based on <i>F</i>^2^ are statistically about twice as large
as those based on <i>F</i>, and <i>R</i>- factors based on ALL data will be
even larger.
;
_reflns_number_total     2543
_reflns_number_gt     1130
_reflns_threshold_expression     I>2\s(I)
_refine_ls_structure_factor_coef     Fsqd
_refine_ls_matrix_type     full
_refine_ls_R_factor_all     0.1210
_refine_ls_R_factor_gt     0.0433
_refine_ls_wR_factor_gt     0.1076
_refine_ls_wR_factor_ref     0.1363
_refine_ls_goodness_of_fit_ref     1.011
_refine_ls_restrained_S_all     1.011
_refine_ls_number_reflns     2543
_refine_ls_number_parameters     179
_refine_ls_number_restraints     0
_refine_ls_hydrogen_treatment     mixed
_refine_ls_weighting_scheme     calc
_refine_ls_weighting_details
         'calc w=1/[\s^2^(Fo^2^)+(0.0627P)^2^+0.0303P] where P=(Fo^2^+2Fc^2^)/3'
_atom_sites_solution_hydrogens     geom
_atom_sites_solution_primary     direct
_atom_sites_solution_secondary     difmap
_refine_ls_shift/su_max     0.000
_refine_ls_shift/su_mean     0.000
_refine_diff_density_max     0.147
_refine_diff_density_min     -0.124
_refine_ls_extinction_method     SHELXL
_refine_ls_extinction_coef     0.014(2)
_refine_ls_extinction_expression
                                  'Fc^*^=kFc[1+0.001xFc^2^\l^3^/sin(2\q)]^-1/4^'
loop_
    _atom_type_symbol
    _atom_type_description
    _atom_type_scat_dispersion_real
    _atom_type_scat_dispersion_imag
    _atom_type_scat_source
    'C' 'C' 0.0033 0.0016
                         'International Tables Vol C Tables 4.2.6.8 and 6.1.1.4'
    'H' 'H' 0.0000 0.0000
                         'International Tables Vol C Tables 4.2.6.8 and 6.1.1.4'
    'N' 'N' 0.0061 0.0033
                         'International Tables Vol C Tables 4.2.6.8 and 6.1.1.4'
    'O' 'O' 0.0106 0.0060
                         'International Tables Vol C Tables 4.2.6.8 and 6.1.1.4'
_computing_data_collection     'PROCESS-AUTO (Rigaku, 1998)'
_computing_cell_refinement     'PROCESS-AUTO'
_computing_data_reduction     'CrystalStructure (Rigaku/MSC, 2002)'
_computing_structure_solution     'SIR-92 (Altomare <i>et al.</i>,  1993)'
_computing_structure_refinement     'SHELXL-97 (Sheldrick, 2008)'
_computing_molecular_graphics     'Ortep-3 for Windows (Farrugia, 1997)'
_computing_publication_material     'WinGX (Farrugia, 1999)'
loop_
    _atom_site_type_symbol
    _atom_site_label
    _atom_site_fract_x
    _atom_site_fract_y
    _atom_site_fract_z
    _atom_site_U_iso_or_equiv
    _atom_site_adp_type
    _atom_site_calc_flag
    _atom_site_refinement_flags
    _atom_site_occupancy
    _atom_site_disorder_assembly
    _atom_site_disorder_group
    N N1 0.49005(19) 0.29067(16) 0.0607(3) 0.0817(6) Uani d . 1 . .
    N N2 0.79233(17) 0.4911(2) 0.2228(3) 0.0928(7) Uani d . 1 . .
    N N3 0.35067(15) 0.43228(17) 0.2123(3) 0.0742(6) Uani d . 1 . .
    N N4 0.28589(14) 0.50533(14) 0.2635(2) 0.0758(6) Uani d . 1 . .
    O O1 0.39384(16) 0.27125(13) 0.0591(3) 0.1056(6) Uani d . 1 . .
    O O2 0.55348(16) 0.23773(14) -0.0069(3) 0.1145(7) Uani d . 1 . .
    O O3 0.84951(15) 0.42733(18) 0.1731(3) 0.1230(8) Uani d . 1 . .
    O O4 0.82618(14) 0.56837(18) 0.2750(3) 0.1248(8) Uani d . 1 . .
    C C1 0.45801(16) 0.44522(16) 0.2116(2) 0.0610(6) Uani d . 1 . .
    C C2 0.52770(16) 0.37825(16) 0.1427(2) 0.0636(6) Uani d . 1 . .
    C C3 0.63704(17) 0.39319(17) 0.1474(3) 0.0707(6) Uani d . 1 . .
    H H3 0.6823 0.3478 0.1019 0.085 Uiso calc R 1 . .
    C C4 0.67726(16) 0.47555(18) 0.2196(3) 0.0687(6) Uani d . 1 . .
    C C5 0.61123(17) 0.54410(17) 0.2870(3) 0.0696(6) Uani d . 1 . .
    H H5 0.6402 0.6000 0.3352 0.083 Uiso calc R 1 . .
    C C6 0.50387(17) 0.52968(16) 0.2827(3) 0.0665(6) Uani d . 1 . .
    H H6 0.4599 0.5763 0.3275 0.080 Uiso calc R 1 . .
    C C7 0.18529(19) 0.4892(2) 0.2520(3) 0.0854(7) Uani d . 1 . .
    C C8 0.11384(19) 0.5688(2) 0.3035(4) 0.1065(9) Uani d . 1 . .
    H H8A 0.0615 0.5796 0.2040 0.128 Uiso calc R 1 . .
    H H8B 0.0752 0.5485 0.4068 0.128 Uiso calc R 1 . .
    C C9 0.1670(2) 0.6608(2) 0.3497(4) 0.1228(11) Uani d . 1 . .
    H H9A 0.2204 0.6513 0.4462 0.184 Uiso calc R 1 . .
    H H9B 0.1148 0.7054 0.3874 0.184 Uiso calc R 1 . .
    H H9C 0.2001 0.6851 0.2453 0.184 Uiso calc R 1 . .
    C C10 0.1317(2) 0.3981(2) 0.1833(4) 0.1104(10) Uani d . 1 . .
    H H10A 0.0593 0.4123 0.1380 0.132 Uiso calc R 1 . .
    H H10B 0.1703 0.3733 0.0836 0.132 Uiso calc R 1 . .
    C C11 0.1285(3) 0.3250(3) 0.3265(4) 0.1350(11) Uani d . 1 . .
    H H11A 0.2002 0.3082 0.3670 0.202 Uiso calc R 1 . .
    H H11B 0.0920 0.2697 0.2788 0.202 Uiso calc R 1 . .
    H H11C 0.0914 0.3496 0.4264 0.202 Uiso calc R 1 . .
    H H3N 0.3286(18) 0.3785(18) 0.167(3) 0.092(9) Uiso d . 1 . .
loop_
    _atom_site_aniso_label
    _atom_site_aniso_U_11
    _atom_site_aniso_U_22
    _atom_site_aniso_U_33
    _atom_site_aniso_U_12
    _atom_site_aniso_U_13
    _atom_site_aniso_U_23
    N1 0.0977(15) 0.0693(15) 0.0780(13) 0.0007(13) 0.0042(12) -0.0036(11)
    N2 0.0699(15) 0.116(2) 0.0930(15) -0.0022(14) 0.0047(11) 0.0069(14)
    N3 0.0693(13) 0.0696(15) 0.0838(13) -0.0045(12) 0.0044(10) 0.0017(11)
    N4 0.0664(12) 0.0779(15) 0.0833(12) 0.0052(10) 0.0063(9) 0.0082(10)
    O1 0.1008(13) 0.0832(14) 0.1323(15) -0.0184(11) 0.0006(11) -0.0159(11)
    O2 0.1273(15) 0.0911(15) 0.1265(16) 0.0073(12) 0.0198(12) -0.0373(12)
    O3 0.0742(11) 0.143(2) 0.1533(19) 0.0159(12) 0.0156(11) -0.0054(14)
    O4 0.0865(13) 0.138(2) 0.1503(18) -0.0311(13) 0.0091(11) -0.0206(15)
    C1 0.0659(13) 0.0637(16) 0.0532(11) -0.0012(11) 0.0020(10) 0.0093(10)
    C2 0.0733(14) 0.0604(15) 0.0570(12) 0.0004(12) 0.0022(10) 0.0053(11)
    C3 0.0761(15) 0.0749(17) 0.0613(13) 0.0131(12) 0.0072(11) 0.0077(11)
    C4 0.0618(13) 0.0807(17) 0.0637(13) -0.0006(13) 0.0040(10) 0.0075(12)
    C5 0.0746(15) 0.0700(16) 0.0637(12) -0.0068(12) 0.0010(11) 0.0018(11)
    C6 0.0700(14) 0.0647(15) 0.0647(13) 0.0042(11) 0.0043(10) 0.0014(11)
    C7 0.0660(15) 0.099(2) 0.0907(17) -0.0043(14) 0.0038(12) 0.0060(14)
    C8 0.0719(16) 0.124(3) 0.124(2) 0.0170(17) 0.0121(15) 0.0007(19)
    C9 0.104(2) 0.103(3) 0.163(3) 0.0176(18) 0.0196(19) -0.003(2)
    C10 0.0770(17) 0.136(3) 0.118(2) -0.0064(17) 0.0036(16) 0.002(2)
    C11 0.147(3) 0.123(3) 0.135(3) -0.027(2) 0.015(2) -0.001(2)
_geom_special_details
;
All e.s.d.'s (except the e.s.d. in the dihedral angle between two l.s. planes)
are estimated using the full covariance matrix. The cell e.s.d.'s are taken
into account individually in the estimation of e.s.d.'s in distances, angles
and torsion angles; correlations between e.s.d.'s in cell parameters are only
used when they are defined by crystal symmetry. An approximate (isotropic)
treatment of cell e.s.d.'s is used for estimating e.s.d.'s involving l.s.
planes.
;
loop_
    _geom_bond_atom_site_label_1
    _geom_bond_atom_site_label_2
    _geom_bond_site_symmetry_2
    _geom_bond_distance
    _geom_bond_publ_flag
    N1 O2 . 1.218(2) ?
    N1 O1 . 1.235(2) ?
    N1 C2 . 1.442(3) ?
    N2 O3 . 1.219(3) ?
    N2 O4 . 1.222(3) ?
    N2 C4 . 1.457(3) ?
    N3 C1 . 1.358(3) y
    N3 N4 . 1.377(3) y
    N3 H3N . 0.87(2) ?
    N4 C7 . 1.279(3) y
    C1 C2 . 1.401(3) ?
    C1 C6 . 1.410(3) ?
    C2 C3 . 1.385(3) ?
    C3 C4 . 1.362(3) ?
    C3 H3 . 0.9300 ?
    C4 C5 . 1.383(3) ?
    C5 C6 . 1.359(3) ?
    C5 H5 . 0.9300 ?
    C6 H6 . 0.9300 ?
    C7 C8 . 1.497(4) ?
    C7 C10 . 1.523(4) ?
    C8 C9 . 1.489(4) ?
    C8 H8A . 0.9700 ?
    C8 H8B . 0.9700 ?
    C9 H9A . 0.9600 ?
    C9 H9B . 0.9600 ?
    C9 H9C . 0.9600 ?
    C10 C11 . 1.479(4) ?
    C10 H10A . 0.9700 ?
    C10 H10B . 0.9700 ?
    C11 H11A . 0.9600 ?
    C11 H11B . 0.9600 ?
    C11 H11C . 0.9600 ?
loop_
    _geom_angle_atom_site_label_1
    _geom_angle_atom_site_label_2
    _geom_angle_atom_site_label_3
    _geom_angle_site_symmetry_1
    _geom_angle_site_symmetry_3
    _geom_angle
    _geom_angle_publ_flag
    O2 N1 O1 . . 121.3(2) ?
    O2 N1 C2 . . 119.4(2) ?
    O1 N1 C2 . . 119.3(2) ?
    O3 N2 O4 . . 123.5(2) ?
    O3 N2 C4 . . 118.8(3) ?
    O4 N2 C4 . . 117.7(3) ?
    C1 N3 N4 . . 120.0(2) ?
    C1 N3 H3N . . 114.2(16) ?
    N4 N3 H3N . . 125.4(16) ?
    C7 N4 N3 . . 116.3(2) ?
    N3 C1 C2 . . 123.3(2) ?
    N3 C1 C6 . . 119.7(2) ?
    C2 C1 C6 . . 117.06(19) ?
    C3 C2 C1 . . 121.6(2) ?
    C3 C2 N1 . . 116.1(2) ?
    C1 C2 N1 . . 122.2(2) ?
    C4 C3 C2 . . 118.9(2) ?
    C4 C3 H3 . . 120.6 ?
    C2 C3 H3 . . 120.6 ?
    C3 C4 C5 . . 121.4(2) ?
    C3 C4 N2 . . 118.6(2) ?
    C5 C4 N2 . . 120.0(2) ?
    C6 C5 C4 . . 119.9(2) ?
    C6 C5 H5 . . 120.0 ?
    C4 C5 H5 . . 120.0 ?
    C5 C6 C1 . . 121.1(2) ?
    C5 C6 H6 . . 119.4 ?
    C1 C6 H6 . . 119.4 ?
    N4 C7 C8 . . 116.9(2) ?
    N4 C7 C10 . . 125.9(2) ?
    C8 C7 C10 . . 117.2(2) ?
    C9 C8 C7 . . 116.4(2) ?
    C9 C8 H8A . . 108.2 ?
    C7 C8 H8A . . 108.2 ?
    C9 C8 H8B . . 108.2 ?
    C7 C8 H8B . . 108.2 ?
    H8A C8 H8B . . 107.4 ?
    C8 C9 H9A . . 109.5 ?
    C8 C9 H9B . . 109.5 ?
    H9A C9 H9B . . 109.5 ?
    C8 C9 H9C . . 109.5 ?
    H9A C9 H9C . . 109.5 ?
    H9B C9 H9C . . 109.5 ?
    C11 C10 C7 . . 112.2(2) ?
    C11 C10 H10A . . 109.2 ?
    C7 C10 H10A . . 109.2 ?
    C11 C10 H10B . . 109.2 ?
    C7 C10 H10B . . 109.2 ?
    H10A C10 H10B . . 107.9 ?
    C10 C11 H11A . . 109.5 ?
    C10 C11 H11B . . 109.5 ?
    H11A C11 H11B . . 109.5 ?
    C10 C11 H11C . . 109.5 ?
    H11A C11 H11C . . 109.5 ?
    H11B C11 H11C . . 109.5 ?
loop_
    _geom_hbond_atom_site_label_D
    _geom_hbond_atom_site_label_H
    _geom_hbond_atom_site_label_A
    _geom_hbond_site_symmetry_A
    _geom_hbond_distance_DH
    _geom_hbond_distance_HA
    _geom_hbond_distance_DA
    _geom_hbond_angle_DHA
    _geom_hbond_publ_flag
    N3 H3N O1 . 0.87(2) 1.91(2) 2.606(3) 136(2) y
    C5 H5 O1 2_655 0.93 2.58 3.399(3) 147 y
data_global
_journal_date_recd_electronic     2008-05-28
_journal_date_accepted     2008-06-03
_journal_name_full     'Acta Crystallographica, Section E'
_journal_year     2008
_journal_volume     64
_journal_issue      7
_journal_page_first     o1229
_journal_page_last     o1229
_journal_paper_category     QO
_journal_coeditor_code     XU2428
_publ_contact_author_name     'Dr. S. Shan'
_publ_contact_author_address
;
College of Chemical Engineering and Materials Science
Zhejiang University of Technology
People's Republic of China
;
_publ_contact_author_email     shanshang@mail.hz.zj.cn
_publ_section_title
;
3-Pentanone 2,4-dinitrophenylhydrazone
;
loop_
    _publ_author_name
    _publ_author_address
    'Lu-Feng Xu'
;
Department of Chemical Engineering
West Branch
Zhejiang University of Technology
People's Republic of China
;
    'Shang Shan'
;
College of Chemical Engineering and Materials Science
Zhejiang University of Technology
People's Republic of China
;
    'Wen-Long Wang'
;
College of Chemical Engineering and Materials Science
Zhejiang University of Technology
People's Republic of China
;
    'Shan-Heng Wang'
;
College of Chemical Engineering and Materials Science
Zhejiang University of Technology
People's Republic of China
;
