# Supplementary material for: 3-Penta­none 2,4-dinitro­phenyl­hydrazone
Source: Acta Crystallogr Sect E Struct Rep Online. 2008 Jun 7;64(Pt 7):o1229. doi: 10.1107/S1600536808016887 (PMC2961742; doi:10.1107/S1600536808016887)
Supplement: Supplementary file 2 [file e-64-o1229-Isup2.hkl]

#
# h,k,l, Fc-squared, Fo-squared, sigma(Fo-squared) and status flag
#
data_I
_shelx_title ' ss-xl-ii in p 21/c'
_shelx_refln_list_code          4
_shelx_F_calc_maximum      177.99
_exptl_crystal_F_000       560.00
_reflns_d_resolution_high  0.8107
 
loop_
 _symmetry_equiv_pos_as_xyz
 'x, y, z'
 '-x, y+1/2, -z+1/2'
 '-x, -y, -z'
 'x, -y-1/2, z-1/2'
 
_cell_length_a    12.5298
_cell_length_b    14.0885
_cell_length_c     7.3983
_cell_angle_alpha  90.000
_cell_angle_beta   93.235
_cell_angle_gamma  90.000
 
_shelx_F_squared_multiplier     1.000
 
loop_
 _refln_index_h
 _refln_index_k
 _refln_index_l
 _refln_F_squared_calc
 _refln_F_squared_meas
 _refln_F_squared_sigma
 _refln_observed_status
   2   0   0       19.05       15.64      0.98 o
   3   0   0    16736.24    16729.80     68.96 o
   4   0   0     4572.70     4892.11     22.76 o
   5   0   0       54.25       63.34      1.79 o
   6   0   0     3993.99     4100.56     20.55 o
   7   0   0       13.19       20.55      1.93 o
   8   0   0       36.14       37.96      3.05 o
   9   0   0      126.93      130.45      2.69 o
  10   0   0        3.32        1.12      1.79 o
  11   0   0       10.06       11.04      2.45 o
  12   0   0       19.56       20.23      2.32 o
  13   0   0        0.40        0.00      3.88 o
  14   0   0        0.29        0.00      3.33 o
  15   0   0        1.26        3.93      4.43 o
   2   1   0       33.07       28.40      0.90 o
   3   1   0      231.62      197.24      1.87 o
   4   1   0      102.49       97.13      1.33 o
   5   1   0      309.82      285.01      1.93 o
   6   1   0      317.40      340.17      2.30 o
   7   1   0      297.86      286.41      2.18 o
   8   1   0       29.47       33.77      1.56 o
   9   1   0        1.76        0.48      1.32 o
  10   1   0        0.24        0.40      1.47 o
  11   1   0       14.84       15.26      2.17 o
  12   1   0        2.76        2.10      1.90 o
  13   1   0        0.92        0.00      2.48 o
  14   1   0        3.23        1.90      2.08 o
  15   1   0        0.14        0.00      2.62 o
   1   2   0      619.64      604.05      3.27 o
   2   2   0     6467.37     6296.08     23.94 o
   3   2   0        7.52        7.08      1.23 o
   4   2   0       57.28       43.15      1.31 o
   5   2   0       77.80       86.18      1.70 o
   6   2   0     1236.43     1290.19      6.35 o
   7   2   0       51.33       51.60      1.58 o
   8   2   0       62.28       68.49      1.84 o
   9   2   0        0.81        1.54      1.60 o
  10   2   0        7.92        7.17      1.97 o
  11   2   0       11.09       11.47      2.47 o
  12   2   0        7.52        5.18      1.99 o
  13   2   0        4.05        1.56      2.18 o
  14   2   0        0.18        0.00      2.48 o
  15   2   0        0.51        0.00      2.16 o
   1   3   0        0.11        1.98      1.40 o
   2   3   0      195.31      174.66      2.42 o
   3   3   0        7.82        7.47      1.59 o
   4   3   0      472.44      473.31      3.45 o
   5   3   0       81.79       77.59      1.49 o
   6   3   0        8.12        8.77      1.52 o
   7   3   0      252.53      240.82      3.36 o
   8   3   0       27.03       27.81      1.79 o
   9   3   0        4.60        4.17      1.82 o
  10   3   0        2.92        3.54      1.94 o
  11   3   0       18.94       18.51      2.91 o
  12   3   0       32.03       33.60      2.19 o
  13   3   0        1.50        1.41      2.32 o
  14   3   0        0.00        0.00      2.20 o
  15   3   0        1.82        1.32      2.36 o
   0   4   0     3288.77     3201.23     20.02 o
   1   4   0     3290.67     3222.21     14.14 o
   2   4   0        2.86        2.30      1.55 o
   3   4   0        1.79        3.60      1.61 o
   4   4   0     1132.25     1114.83      7.61 o
   5   4   0       67.25       63.83      3.31 o
   6   4   0      107.55      113.01      1.90 o
   7   4   0        2.87        2.06      1.41 o
   8   4   0      143.01      140.94      2.46 o
   9   4   0       22.04       21.66      3.19 o
  10   4   0      216.99      224.20      4.59 o
  11   4   0        4.98        1.89      1.94 o
  12   4   0        0.12        0.04      2.23 o
  13   4   0        2.38        2.39      2.56 o
  14   4   0        0.01        1.81      2.55 o
  15   4   0        0.15        0.00      2.46 o
   1   5   0      353.52      329.04      3.47 o
   2   5   0     1654.42     1567.56      8.58 o
   3   5   0      113.54      112.11      2.25 o
   4   5   0      624.13      663.14      4.77 o
   5   5   0       56.02       48.57      2.18 o
   6   5   0      606.20      595.66      4.36 o
   7   5   0       32.10       31.21      1.58 o
   8   5   0        1.34        1.12      1.61 o
   9   5   0       22.13       17.83      2.90 o
  10   5   0      215.64      220.93      4.39 o
  11   5   0        3.40        2.56      2.31 o
  12   5   0        0.31        1.31      2.08 o
  13   5   0        8.47        5.37      2.52 o
  14   5   0        0.01        0.00      2.85 o
   0   6   0      844.56      776.34      7.29 o
   1   6   0      600.93      631.05      7.91 o
   2   6   0     1467.23     1459.47      8.45 o
   3   6   0        0.82        0.00      1.85 o
   4   6   0     1280.84     1362.18      7.86 o
   5   6   0       70.68       73.22      2.13 o
   6   6   0        7.56        7.48      2.17 o
   7   6   0       12.15       20.28      1.94 o
   8   6   0       76.09       72.66      2.27 o
   9   6   0       16.75       14.25      2.82 o
  10   6   0      125.71      139.93      3.74 o
  11   6   0        3.41        2.88      2.20 o
  12   6   0        0.18        2.03      2.55 o
  13   6   0        1.20        1.19      2.47 o
  14   6   0        0.33        1.86      2.64 o
   1   7   0        0.29        0.00      1.82 o
   2   7   0      275.21      286.48      3.28 o
   3   7   0      446.66      484.79      4.43 o
   4   7   0      319.51      358.37      4.08 o
   5   7   0       81.84       85.10      2.39 o
   6   7   0       17.90       24.50      4.82 o
   7   7   0       20.17       16.29      2.84 o
   8   7   0       42.60       43.60      2.46 o
   9   7   0      103.22       99.53      3.16 o
  10   7   0       63.27       61.40      3.83 o
  11   7   0        1.23        2.15      2.58 o
  12   7   0        0.52        0.00      2.71 o
  13   7   0        0.20        1.92      2.78 o
  14   7   0        0.71        0.88      2.56 o
   0   8   0        0.55        0.85      2.80 o
   1   8   0      232.95      234.15      3.19 o
   2   8   0       29.91       33.50      2.24 o
   3   8   0       68.63       70.01      2.41 o
   4   8   0      311.99      317.84      4.57 o
   5   8   0       10.63        9.56      2.28 o
   6   8   0       60.63       64.55      2.54 o
   7   8   0        0.06        0.00      2.18 o
   8   8   0       34.37       42.51      2.56 o
   9   8   0        1.24        0.00      2.01 o
  10   8   0       31.91       31.86      2.42 o
  11   8   0        0.00        0.52      2.98 o
  12   8   0        5.19        6.26      3.07 o
  13   8   0        0.16        0.00      2.92 o
   1   9   0       80.68       91.17      2.69 o
   2   9   0       46.44       44.41      2.78 o
   3   9   0        8.86        8.32      2.68 o
   4   9   0        2.49        0.00      2.84 o
   5   9   0        4.66        1.76      2.32 o
   6   9   0       25.48       25.41      2.54 o
   7   9   0       88.29       86.86      3.33 o
   8   9   0       33.52       29.40      2.54 o
   9   9   0        0.06        0.78      2.22 o
  10   9   0        0.56        0.00      2.86 o
  11   9   0        0.16        2.96      2.91 o
  12   9   0        0.02        1.12      3.54 o
  13   9   0        0.00        1.41      2.96 o
   0  10   0        0.81        0.00      5.52 o
   1  10   0       31.62       34.05      3.52 o
   2  10   0      124.06      130.55      3.21 o
   3  10   0        1.11        1.47      2.44 o
   4  10   0       58.09       63.87      2.88 o
   5  10   0       14.93       14.36      4.89 o
   6  10   0       21.94       11.23      6.60 o
   7  10   0       18.59        7.99      3.99 o
   8  10   0        1.74        2.75      3.31 o
   9  10   0        3.81        3.18      2.62 o
  10  10   0        6.94        7.23      2.68 o
  11  10   0        0.12        0.00      2.67 o
  12  10   0        1.96        4.91      3.08 o
   1  11   0       28.97       25.33      2.87 o
   2  11   0      171.36      158.47      3.92 o
   3  11   0        0.61        0.00      2.87 o
   4  11   0       31.59       30.38      2.96 o
   5  11   0        1.09        0.04      2.64 o
   6  11   0        7.24        3.07      2.81 o
   7  11   0       10.16        0.27      2.99 o
   8  11   0       21.79       12.79      3.63 o
   9  11   0        0.29        1.62      2.75 o
  10  11   0        0.42        0.39      2.88 o
  11  11   0        0.01        0.00      2.93 o
   0  12   0        0.04        1.81      4.18 o
   1  12   0      161.53      173.59      4.45 o
   2  12   0      181.16      184.58      4.20 o
   3  12   0        2.07        0.10      2.90 o
   4  12   0       21.80       17.42      6.26 o
   5  12   0       17.51        7.60      3.89 o
   6  12   0        2.92        1.34      4.30 o
   7  12   0       27.96       19.81     10.19 o
   8  12   0       23.19       15.15      4.91 o
   9  12   0        2.36        1.64      3.19 o
  10  12   0        0.61        3.36      3.15 o
  11  12   0        2.12        3.30      3.94 o
   1  13   0       35.84       38.12      4.93 o
   2  13   0       81.26       87.62      3.88 o
   3  13   0        1.98        3.02      3.72 o
   4  13   0        0.00        2.36      3.20 o
   5  13   0        0.43        1.88      3.55 o
   6  13   0        0.61        2.71      3.25 o
   7  13   0       11.47        5.75      4.16 o
   8  13   0        2.93        4.57      4.74 o
   9  13   0        0.48        0.00      3.19 o
  10  13   0        0.81        1.87      3.37 o
   0  14   0        1.97        2.17      4.94 o
   1  14   0        4.66        4.51      4.19 o
   2  14   0       10.30        9.24      3.86 o
   3  14   0        0.50        1.60      3.49 o
   4  14   0        1.13        0.00      3.52 o
   5  14   0        0.27        1.22      3.47 o
   6  14   0        0.71        0.00      3.73 o
   7  14   0        0.24        0.00      4.09 o
   8  14   0        0.85        5.91      4.24 o
   9  14   0        0.06        7.33      4.28 o
   1  15   0        2.26        2.93      4.42 o
   2  15   0        0.06        1.13      3.66 o
   3  15   0        0.29        4.57      4.71 o
   4  15   0        0.65        4.50      4.01 o
   5  15   0        0.30        4.31      4.61 o
   6  15   0        2.11        0.00      3.81 o
   7  15   0        0.02        0.00      4.07 o
   0  16   0        1.52        7.80      9.20 o
   1  16   0        0.00        2.16      4.05 o
   2  16   0        0.34        0.00      4.72 o
   3  16   0        0.13        5.22      4.01 o
   4  16   0        0.15        0.27      4.98 o
   5  16   0        0.03        2.18      4.54 o
   6  16   0        0.95        2.71      4.22 o
   1  17   0        0.24        6.36      4.62 o
   2  17   0        0.91        1.93      4.21 o
   3  17   0        1.38        0.53      4.68 o
 -15   1   1        0.02        1.39      3.20 o
 -14   1   1        0.69        0.45      2.90 o
 -13   1   1        6.40        4.23      2.37 o
 -12   1   1       72.53       66.89      2.48 o
 -11   1   1        1.28        3.92      1.78 o
 -10   1   1       25.15       24.28      2.79 o
  -9   1   1       15.79       18.61      1.78 o
  -8   1   1        0.00        0.00      1.58 o
  -7   1   1      148.04      145.75      2.24 o
  -6   1   1      398.32      387.44      4.72 o
  -5   1   1      265.20      273.71      2.34 o
  -4   1   1      697.13      658.19      4.01 o
  -3   1   1      283.28      259.28      2.28 o
  -2   1   1      695.32      604.96      4.28 o
  -1   1   1      447.98      409.12      2.84 o
   0   1   1      798.46      740.86      3.69 o
   1   1   1      654.01      541.05      2.66 o
   2   1   1      346.67      298.11      2.38 o
   3   1   1      116.89      110.55      1.11 o
   4   1   1     1014.48     1004.25      3.75 o
   5   1   1      355.74      368.21      2.04 o
   6   1   1     1738.84     1741.55      6.30 o
   7   1   1       16.67       15.14      1.17 o
   8   1   1       17.59       14.58      1.20 o
   9   1   1        0.42        2.11      1.51 o
  10   1   1       16.55       20.12      1.52 o
  11   1   1        2.52        3.12      2.00 o
  12   1   1      105.64      101.06      2.04 o
  13   1   1       22.60       23.03      2.22 o
  14   1   1        5.25        8.63      2.17 o
  15   1   1        1.86        4.69      2.25 o
 -15   2   1        6.70        5.09      3.33 o
 -14   2   1        8.10        6.23      2.18 o
 -13   2   1        3.25        2.23      2.25 o
 -12   2   1       21.17       20.53      2.26 o
 -11   2   1        0.49        1.79      1.93 o
 -10   2   1      199.15      203.53      3.03 o
  -9   2   1      135.99      128.83      2.62 o
  -8   2   1       53.13       49.75      2.18 o
  -7   2   1        0.03        0.00      1.27 o
  -6   2   1      284.68      315.57      2.81 o
  -5   2   1      557.81      503.70      3.49 o
  -4   2   1      181.65      176.38      2.94 o
  -3   2   1       43.24       41.17      1.97 o
  -2   2   1        6.91        9.88      1.68 o
  -1   2   1      960.41      819.05      4.60 o
   0   2   1     3421.93     3323.45     13.47 o
   1   2   1      849.66      777.50      3.92 o
   2   2   1      321.82      310.87      2.75 o
   3   2   1      105.78      100.09      1.33 o
   4   2   1      430.17      417.28      2.57 o
   5   2   1      170.80      159.66      1.72 o
   6   2   1      155.97      171.85      1.58 o
   7   2   1       16.73       19.08      1.10 o
   8   2   1       69.22       65.73      1.42 o
   9   2   1       42.48       42.37      1.52 o
  10   2   1       79.72       88.43      2.14 o
  11   2   1        0.01        2.31      1.73 o
  12   2   1        7.02        6.94      2.00 o
  13   2   1        2.32        1.33      1.80 o
  14   2   1        2.41        1.09      2.20 o
  15   2   1        1.35        2.35      2.11 o
 -15   3   1        0.32        2.09      2.62 o
 -14   3   1        0.02        0.83      2.34 o
 -13   3   1        2.04        1.99      2.32 o
 -12   3   1       53.39       55.59      2.72 o
 -11   3   1        4.94        5.84      2.06 o
 -10   3   1      182.95      176.57      3.16 o
  -9   3   1       49.28       52.22      3.03 o
  -8   3   1       94.43       83.69      2.26 o
  -7   3   1      126.02      124.53      2.99 o
  -6   3   1      205.19      201.65      2.34 o
  -5   3   1     1049.57     1072.87      6.43 o
  -4   3   1      116.52      107.06      2.56 o
  -3   3   1      261.81      272.52      2.84 o
  -2   3   1     3623.93     3605.23     15.59 o
  -1   3   1       44.27       35.11      1.83 o
   0   3   1      138.98      141.23      2.10 o
   1   3   1     4461.61     4325.57     17.36 o
   2   3   1      113.48      124.47      1.69 o
   3   3   1       24.21       31.87      1.51 o
   4   3   1      671.83      599.62      3.14 o
   5   3   1      286.81      285.72      2.66 o
   6   3   1       77.80       81.90      2.38 o
   7   3   1       23.93       24.56      1.85 o
   8   3   1       51.85       50.29      1.42 o
   9   3   1       28.14       28.75      1.47 o
  10   3   1       28.84       23.84      1.77 o
  11   3   1        0.37        1.76      1.66 o
  12   3   1       41.33       44.40      2.33 o
  13   3   1        2.72        0.84      2.00 o
  14   3   1        0.00        1.53      2.89 o
  15   3   1        0.00        1.24      2.13 o
 -15   4   1        5.20        4.43      2.79 o
 -14   4   1        5.45        6.36      2.61 o
 -13   4   1        9.53        7.35      2.56 o
 -12   4   1       12.82        6.76      2.36 o
 -11   4   1        5.73        3.92      2.13 o
 -10   4   1      371.04      379.16      4.88 o
  -9   4   1      150.51      141.92      3.07 o
  -8   4   1       13.98       12.41      1.74 o
  -7   4   1       29.66       29.00      1.55 o
  -6   4   1      371.45      372.91      4.04 o
  -5   4   1        0.05        0.10      2.05 o
  -4   4   1      634.31      615.29      5.43 o
  -3   4   1      533.90      480.20      4.00 o
  -2   4   1     1192.75     1129.13      8.85 o
  -1   4   1       71.56       68.89      1.94 o
   0   4   1       20.17       18.86      1.75 o
   1   4   1      540.26      511.32      3.56 o
   2   4   1       47.31       52.74      1.49 o
   3   4   1       91.59       85.82      2.58 o
   4   4   1      156.03      135.34      2.95 o
   5   4   1       60.51       56.15      1.29 o
   6   4   1       58.25       54.57      1.31 o
   7   4   1        6.74        5.61      1.47 o
   8   4   1      174.30      172.63      3.00 o
   9   4   1       98.01       99.06      3.17 o
  10   4   1       87.45       88.20      2.16 o
  11   4   1        6.33        3.54      1.96 o
  12   4   1        1.27        1.40      2.14 o
  13   4   1        0.07        0.00      1.93 o
  14   4   1        0.77        0.00      2.60 o
 -14   5   1        0.39        1.67      2.66 o
 -13   5   1        0.13        0.93      2.23 o
 -12   5   1       13.09        7.17      2.50 o
 -11   5   1        7.77        4.01      2.27 o
 -10   5   1       61.64       53.89      2.96 o
  -9   5   1        8.91        7.83      2.20 o
  -8   5   1      233.55      227.50      2.70 o
  -7   5   1        3.40        3.54      1.63 o
  -6   5   1       54.74       47.66      2.15 o
  -5   5   1        0.40        0.00      1.93 o
  -4   5   1       47.91       45.50      3.35 o
  -3   5   1        0.11        2.08      1.86 o
  -2   5   1      114.95      114.16      2.47 o
  -1   5   1       77.01       96.40      2.59 o
   0   5   1      157.90      154.86      3.49 o
   1   5   1     1009.43     1002.40      5.83 o
   2   5   1        1.13        0.00      1.41 o
   3   5   1       80.37       86.10      1.73 o
   4   5   1      605.47      576.72      4.27 o
   5   5   1       12.23        7.77      1.27 o
   6   5   1        0.34        0.58      1.17 o
   7   5   1      171.32      163.53      2.70 o
   8   5   1      110.19      106.94      2.22 o
   9   5   1        4.86        6.57      2.08 o
  10   5   1      386.74      387.90      3.99 o
  11   5   1        7.79        5.10      1.95 o
  12   5   1        1.27        0.00      1.91 o
  13   5   1        2.29        1.80      2.12 o
  14   5   1        3.50        2.43      2.44 o
 -14   6   1        0.04        0.00      2.66 o
 -13   6   1        0.11        0.46      2.61 o
 -12   6   1        0.01        0.00      2.52 o
 -11   6   1        8.35        8.21      2.64 o
 -10   6   1        0.02        0.00      2.19 o
  -9   6   1       26.32       27.27      2.26 o
  -8   6   1       12.02       12.23      1.95 o
  -7   6   1        0.12        0.78      2.40 o
  -6   6   1       24.39       27.50      2.35 o
  -5   6   1       47.84       45.93      2.43 o
  -4   6   1       75.16       74.67      2.35 o
  -3   6   1      143.18      148.47      2.81 o
  -2   6   1      158.89      142.30      2.53 o
  -1   6   1        9.31       11.47      2.49 o
   0   6   1       55.88       61.24      2.14 o
   1   6   1       87.19      100.30      2.29 o
   2   6   1     1455.54     1438.49      9.23 o
   3   6   1      650.52      677.36      7.51 o
   4   6   1       13.72       15.45      2.01 o
   5   6   1      174.35      167.70      2.51 o
   6   6   1        4.30        3.48      1.47 o
   7   6   1        4.04        2.13      1.54 o
   8   6   1      273.15      269.93      2.82 o
   9   6   1      151.53      147.99      2.96 o
  10   6   1       78.06       77.89      2.70 o
  11   6   1       10.44       11.48      2.64 o
  12   6   1        0.07        3.42      2.24 o
  13   6   1        0.33        0.22      2.43 o
  14   6   1        0.43        0.12      2.95 o
 -14   7   1        0.42        2.02      2.91 o
 -13   7   1        0.34        2.11      2.95 o
 -12   7   1        0.81        0.00      2.56 o
 -11   7   1        1.92        2.85      2.37 o
 -10   7   1       45.73       55.73      2.59 o
  -9   7   1        0.00        1.46      2.36 o
  -8   7   1      232.14      245.19      3.57 o
  -7   7   1       21.47       30.18      4.25 o
  -6   7   1       46.26       42.84      2.47 o
  -5   7   1       98.46      112.21      2.95 o
  -4   7   1        5.38        5.42      2.07 o
  -3   7   1      230.46      243.05      3.24 o
  -2   7   1      416.80      439.22      4.08 o
  -1   7   1      164.75      150.79      2.65 o
   0   7   1      216.49      218.10      2.90 o
   1   7   1        0.48        3.67      1.81 o
   2   7   1      680.79      701.29      7.70 o
   3   7   1      337.84      358.33      3.88 o
   4   7   1      120.82      109.64      2.58 o
   5   7   1       78.20       74.00      2.73 o
   6   7   1       10.84       10.47      1.81 o
   7   7   1        0.22        0.99      1.65 o
   8   7   1      635.56      637.57      5.83 o
   9   7   1      122.78      129.88      2.97 o
  10   7   1       27.94       32.13      2.67 o
  11   7   1       15.14       14.06      2.51 o
  12   7   1        2.56        1.93      2.03 o
  13   7   1        0.56        1.94      2.12 o
 -13   8   1        0.00        0.34      3.35 o
 -12   8   1        6.24        6.47      2.97 o
 -11   8   1       11.91        9.16      2.69 o
 -10   8   1        1.47        3.28      2.30 o
  -9   8   1      102.65      107.12      2.83 o
  -8   8   1      161.04      175.97      3.77 o
  -7   8   1        0.11        0.00      2.99 o
  -6   8   1       45.97       55.42      3.00 o
  -5   8   1       31.73       30.01      2.99 o
  -4   8   1        1.80        3.54      2.43 o
  -3   8   1      227.84      216.85      3.58 o
  -2   8   1      438.81      434.57      4.29 o
  -1   8   1      337.48      330.56      3.91 o
   0   8   1      246.11      250.04      3.28 o
   1   8   1       49.37       51.67      2.65 o
   2   8   1        0.32        1.31      2.17 o
   3   8   1       65.52       63.72      2.97 o
   4   8   1       84.26       92.38      2.40 o
   5   8   1        4.75        4.90      2.14 o
   6   8   1        3.56        1.58      2.08 o
   7   8   1       25.98       26.44      2.05 o
   8   8   1      129.00      126.21      2.56 o
   9   8   1       85.86       84.71      2.54 o
  10   8   1        0.37        1.52      2.64 o
  11   8   1        1.91        3.02      2.55 o
  12   8   1        0.78        1.19      2.53 o
  13   8   1        0.72        0.06      2.30 o
 -13   9   1        0.33        0.00      3.00 o
 -12   9   1        3.30        1.80      2.81 o
 -11   9   1        0.02        1.00      2.57 o
 -10   9   1        1.33        2.03      2.84 o
  -9   9   1       79.49       83.90      3.22 o
  -8   9   1      394.26      388.26      5.29 o
  -7   9   1       79.65       73.50      3.21 o
  -6   9   1        2.32        1.46      2.56 o
  -5   9   1        0.00        0.82      2.94 o
  -4   9   1       20.50       20.33      2.82 o
  -3   9   1       89.22       92.38      2.97 o
  -2   9   1       49.88       56.77      4.13 o
  -1   9   1       23.24       32.02      2.44 o
   0   9   1      264.76      259.63      5.11 o
   1   9   1       33.41       35.04      2.39 o
   2   9   1        2.03        1.78      2.36 o
   3   9   1        7.54        9.22      2.40 o
   4   9   1       32.64       32.46      2.40 o
   5   9   1       15.86        8.26      4.87 o
   6   9   1       11.18        5.24      3.42 o
   7   9   1        0.12        0.29      2.52 o
   8   9   1       76.40       69.01      2.62 o
   9   9   1        0.18        0.00      2.24 o
  10   9   1       18.15       18.18      2.40 o
  11   9   1        1.34        1.22      2.76 o
  12   9   1        2.38        5.08      2.70 o
 -12  10   1        0.06        4.53      3.02 o
 -11  10   1        1.26        1.78      2.56 o
 -10  10   1        3.40        6.24      2.46 o
  -9  10   1        6.04        2.12      3.61 o
  -8  10   1       79.14       91.13      6.08 o
  -7  10   1        2.87        0.24      2.92 o
  -6  10   1        1.10        0.00      3.10 o
  -5  10   1       16.50       17.10      3.06 o
  -4  10   1       21.21       29.20      3.10 o
  -3  10   1       75.81       68.67      3.30 o
  -2  10   1        5.65        9.32      2.66 o
  -1  10   1        0.02        0.00      2.50 o
   0  10   1       21.68       21.84      2.62 o
   1  10   1       28.97       20.05      2.79 o
   2  10   1       40.46       51.52      2.95 o
   3  10   1        0.25        0.28      2.41 o
   4  10   1        9.94        8.01      2.56 o
   5  10   1       26.09       25.23      4.93 o
   6  10   1        0.46        0.86      2.29 o
   7  10   1        7.52        6.64      4.55 o
   8  10   1        3.42        1.85      2.66 o
   9  10   1        0.14        0.00      2.44 o
  10  10   1        6.59       13.44      2.55 o
  11  10   1        0.23        1.09      2.80 o
  12  10   1        0.68        0.00      3.22 o
 -11  11   1        4.89       10.30      3.46 o
 -10  11   1        8.19       16.91      5.64 o
  -9  11   1        1.73        3.22      4.26 o
  -8  11   1       11.31       11.67      3.74 o
  -7  11   1        2.10        0.00      3.29 o
  -6  11   1        8.78        7.40      3.62 o
  -5  11   1        5.39        6.31      2.98 o
  -4  11   1        8.29       12.68      3.52 o
  -3  11   1        0.82        0.00      2.82 o
  -2  11   1        0.45        3.41      2.88 o
  -1  11   1       43.82       43.88      3.05 o
   0  11   1        6.45        8.02      3.23 o
   1  11   1        2.27        4.10      2.66 o
   2  11   1        4.72        6.16      2.89 o
   3  11   1        0.15        0.00      2.57 o
   4  11   1        3.46        2.76      2.56 o
   5  11   1        2.49        0.77      2.53 o
   6  11   1        8.45        5.43      3.01 o
   7  11   1        4.63        0.12      3.00 o
   8  11   1       30.29       31.58      6.24 o
   9  11   1        2.03        0.13      3.34 o
  10  11   1        0.07        7.36      2.75 o
  11  11   1        1.36        5.20      2.47 o
 -11  12   1        0.02        2.35      2.99 o
 -10  12   1        0.00        4.34      3.41 o
  -9  12   1        3.57        4.70      3.57 o
  -8  12   1        9.44       11.27      4.08 o
  -7  12   1        1.29        1.91      3.56 o
  -6  12   1        1.52        1.05      3.43 o
  -5  12   1        9.33        6.36      3.27 o
  -4  12   1       48.66       56.60      3.52 o
  -3  12   1       17.04       19.20      3.22 o
  -2  12   1      145.52      144.35      4.74 o
  -1  12   1      136.44      137.05      3.98 o
   0  12   1        1.49        3.00      2.97 o
   1  12   1        5.70        3.29      3.22 o
   2  12   1        0.93        1.18      3.10 o
   3  12   1       45.86       46.77      3.16 o
   4  12   1        3.11        1.36      2.75 o
   5  12   1        6.01        2.88      3.14 o
   6  12   1        0.00        0.02      2.73 o
   7  12   1        0.94        4.62      3.17 o
   8  12   1        0.20        0.00      3.34 o
   9  12   1        0.02        2.26      2.77 o
  10  12   1        1.77        1.75      2.54 o
 -10  13   1        1.43        0.61      3.48 o
  -9  13   1        0.14        0.30      4.98 o
  -8  13   1        0.31        0.00      3.83 o
  -7  13   1        0.72        0.00      3.90 o
  -6  13   1        1.56        0.00      3.48 o
  -5  13   1        0.54        1.60      3.82 o
  -4  13   1        0.20        0.19      3.29 o
  -3  13   1       39.10       42.15      4.85 o
  -2  13   1       80.39       76.24      3.94 o
  -1  13   1       54.37       47.50      4.17 o
   0  13   1        3.49        3.23      3.89 o
   1  13   1       23.20       22.41      3.38 o
   2  13   1       28.32       38.28      3.74 o
   3  13   1        0.37        2.12      3.56 o
   4  13   1       17.81       16.55      3.59 o
   5  13   1       14.72        6.58      3.65 o
   6  13   1        1.95        0.25      2.95 o
   7  13   1        0.41        0.00      4.79 o
   8  13   1        0.76        0.00      3.16 o
   9  13   1        6.03        7.38      3.52 o
  10  13   1        9.08        9.55      3.14 o
  -9  14   1        0.01        0.48      4.03 o
  -8  14   1        1.64        0.98      3.86 o
  -7  14   1        0.06        5.24      3.84 o
  -6  14   1        1.61        2.86      3.73 o
  -5  14   1        6.49        4.96      4.02 o
  -4  14   1        2.80        5.69      4.84 o
  -3  14   1        0.74        2.08      3.60 o
  -2  14   1        5.04        6.49      4.26 o
  -1  14   1        4.76        2.94      3.79 o
   0  14   1        3.30        3.72      3.46 o
   1  14   1       30.64       20.65      5.97 o
   2  14   1       37.37       34.49      7.97 o
   3  14   1       37.03       33.51     10.79 o
   4  14   1       47.83       29.24     10.46 o
   5  14   1       17.12        9.57      5.23 o
   6  14   1        2.61        1.40      3.25 o
   7  14   1        0.12        1.17      3.37 o
   8  14   1        0.22        4.22      3.77 o
  -7  15   1        0.01        2.33      4.09 o
  -6  15   1        1.72        6.75      4.11 o
  -5  15   1        6.44       12.65      4.86 o
  -4  15   1       26.15       31.05      7.41 o
  -3  15   1        6.88       10.69      4.74 o
  -2  15   1        4.91        0.00      4.54 o
  -1  15   1        0.94        1.72      4.49 o
   0  15   1        3.59        2.76      3.66 o
   1  15   1       20.04       10.69      6.21 o
   2  15   1       43.57       36.68      7.79 o
   3  15   1        9.98        1.15      3.61 o
   4  15   1        0.23        0.02      4.14 o
   5  15   1        0.32        4.37      3.77 o
   6  15   1        1.47        0.00      3.50 o
   7  15   1        0.86        1.77      3.94 o
  -5  16   1        4.67        8.25      4.42 o
  -4  16   1        3.45       15.43      5.09 o
  -3  16   1        1.24        4.18      4.59 o
  -2  16   1        1.87        8.09      5.55 o
  -1  16   1        0.38        1.73      4.02 o
   0  16   1        0.01        0.03      4.49 o
   1  16   1        0.25        1.79      3.91 o
   2  16   1        1.60        0.00      4.06 o
   3  16   1        0.15        2.58      3.84 o
   4  16   1        0.02        1.27      3.82 o
   5  16   1        0.45        0.00      4.83 o
  -2  17   1        1.35        0.00      5.18 o
  -1  17   1        1.75        5.47      4.68 o
   0  17   1        0.05        5.09      4.60 o
   1  17   1        3.72        1.83      4.55 o
   2  17   1        1.36        0.00      5.15 o
 -15   0   2        3.41        6.04      5.99 o
 -14   0   2        0.45        0.00      4.46 o
 -13   0   2        7.17       12.05      4.42 o
 -12   0   2        9.20        9.21      4.94 o
 -11   0   2        6.88        6.25      3.72 o
 -10   0   2        4.87        3.28      3.54 o
  -9   0   2        0.42        0.00      3.29 o
  -8   0   2       24.60       24.76      3.14 o
  -7   0   2       26.42       32.26      3.26 o
  -6   0   2      704.36      716.76      7.33 o
  -5   0   2      486.90      504.60      8.26 o
  -4   0   2     1021.24      948.66     11.69 o
  -3   0   2     1506.84     1449.49     15.36 o
  -2   0   2      544.81      523.95      4.35 o
  -1   0   2     4253.44     4197.16     46.33 o
   0   0   2    25682.55    26400.42    143.64 o
   1   0   2       24.20       23.01      1.33 o
   2   0   2    12483.48    12118.85     44.50 o
   3   0   2      413.29      354.43      2.94 o
   4   0   2      701.98      666.23      3.73 o
   5   0   2       34.77       34.72      6.18 o
   6   0   2     2403.51     2459.51     13.89 o
   7   0   2      114.32      117.33      2.62 o
   8   0   2        0.66        1.39      1.57 o
   9   0   2       15.22       17.52      1.79 o
  10   0   2        2.49        0.00      2.05 o
  11   0   2       14.01       16.79      5.25 o
  12   0   2        9.39        5.77      2.01 o
  13   0   2        2.07        2.74      2.84 o
  14   0   2        0.69        2.70      3.11 o
 -15   1   2        0.25        2.72      4.27 o
 -14   1   2        0.00        1.31      3.41 o
 -13   1   2        0.56        2.03      3.32 o
 -12   1   2        8.92        7.33      3.18 o
 -11   1   2        5.93        4.98      1.95 o
 -10   1   2        0.28        1.71      1.69 o
  -9   1   2       36.46       37.34      2.25 o
  -8   1   2        6.80        6.43      1.18 o
  -7   1   2       11.59       13.06      1.04 o
  -6   1   2       65.79       70.25      1.09 o
  -5   1   2       61.95       57.00      1.61 o
  -4   1   2      600.82      609.16      6.26 o
  -3   1   2       96.61       82.73      4.44 o
  -2   1   2      189.89      164.25      1.74 o
  -1   1   2      870.87      836.01      4.06 o
   0   1   2     7541.09     7433.60     30.71 o
   1   1   2     2114.28     2064.69      7.04 o
   2   1   2      143.04      133.65      1.57 o
   3   1   2      585.08      550.20      3.00 o
   4   1   2       12.99       13.35      1.10 o
   5   1   2       16.07       17.32      0.94 o
   6   1   2      551.35      547.20      2.64 o
   7   1   2      159.40      163.90      1.49 o
   8   1   2      121.90      120.77      1.59 o
   9   1   2       50.87       54.95      1.85 o
  10   1   2        2.40        2.82      1.38 o
  11   1   2        6.78        3.57      1.79 o
  12   1   2        8.83        7.09      1.45 o
  13   1   2        4.85        5.46      1.88 o
  14   1   2        0.25        3.42      1.59 o
 -15   2   2        1.45        3.54      3.74 o
 -14   2   2        0.60        2.99      3.51 o
 -13   2   2        2.26        0.00      2.24 o
 -12   2   2       14.54       15.16      2.92 o
 -11   2   2       15.39       21.36      1.93 o
 -10   2   2       75.75       68.07      2.33 o
  -9   2   2       43.10       46.55      1.86 o
  -8   2   2       20.52       23.96      1.95 o
  -7   2   2       48.98       48.71      1.26 o
  -6   2   2      378.84      422.25      4.45 o
  -5   2   2       17.39       14.21      1.31 o
  -4   2   2        0.76        0.34      1.98 o
  -3   2   2      901.29      823.55      9.77 o
  -2   2   2      183.04      166.66      3.04 o
  -1   2   2     3746.30     3635.50     15.58 o
   0   2   2    31681.07    34787.34    140.80 o
   1   2   2     5793.53     6069.25     30.89 o
   2   2   2       60.37       55.42      1.13 o
   3   2   2      929.43      881.10      7.52 o
   4   2   2        0.30        0.13      1.16 o
   5   2   2        0.02        0.16      0.26 o
   6   2   2      362.66      382.54      2.17 o
   7   2   2        3.66        3.43      0.92 o
   8   2   2       23.88       24.65      1.16 o
   9   2   2        9.61       11.47      1.24 o
  10   2   2       27.97       26.38      1.43 o
  11   2   2        0.29        0.62      1.79 o
  12   2   2        0.16        2.15      1.48 o
  13   2   2        1.79        0.85      1.91 o
  14   2   2        0.00        1.58      3.14 o
 -15   3   2        0.00       11.33      4.89 o
 -14   3   2        0.16        4.09      2.47 o
 -13   3   2        5.42        1.17      2.01 o
 -12   3   2        5.91        3.52      2.06 o
 -11   3   2       14.30       12.21      1.77 o
 -10   3   2      264.81      266.40      3.30 o
  -9   3   2       29.07       25.08      1.68 o
  -8   3   2       33.32       30.01      1.72 o
  -7   3   2        6.86        4.64      1.75 o
  -6   3   2     1554.05     1604.60     11.32 o
  -5   3   2      512.80      495.44      4.29 o
  -4   3   2     1274.43     1273.49      7.47 o
  -3   3   2      195.64      169.94      3.02 o
  -2   3   2      708.17      635.34      5.09 o
  -1   3   2      413.92      344.33      3.11 o
   0   3   2     5468.33     5479.41     25.05 o
   1   3   2      231.02      231.41      2.06 o
   2   3   2      199.81      200.13      1.79 o
   3   3   2      534.98      490.91      2.68 o
   4   3   2      159.87      143.70      1.87 o
   5   3   2       22.84       19.56      1.16 o
   6   3   2        0.09        0.14      0.58 o
   7   3   2        2.80        1.98      0.95 o
   8   3   2        5.59        5.06      0.94 o
   9   3   2        1.42        0.86      1.14 o
  10   3   2        0.45        0.00      1.24 o
  11   3   2        1.16        1.53      1.54 o
  12   3   2        6.00        3.23      1.49 o
  13   3   2        0.28        1.15      1.59 o
  14   3   2        0.93        3.34      3.91 o
 -14   4   2        0.11        2.82      2.49 o
 -13   4   2        8.61        4.06      2.09 o
 -12   4   2        1.24        0.00      2.48 o
 -11   4   2        2.44        1.34      2.29 o
 -10   4   2      272.92      280.96      4.75 o
  -9   4   2      109.51      116.66      2.52 o
  -8   4   2       47.64       53.68      2.05 o
  -7   4   2       63.30       73.96      1.81 o
  -6   4   2       66.95       62.06      2.48 o
  -5   4   2       21.23       24.74      2.36 o
  -4   4   2     1432.24     1497.16      8.78 o
  -3   4   2      232.21      256.04      3.20 o
  -2   4   2      442.66      411.71      3.75 o
  -1   4   2        7.64        9.40      2.09 o
   0   4   2       66.37       69.54      2.01 o
   1   4   2      542.89      538.79      4.32 o
   2   4   2     3465.97     3552.98     18.02 o
   3   4   2      902.37      883.76      4.58 o
   4   4   2       24.90       24.13      1.06 o
   5   4   2       16.73       16.29      1.00 o
   6   4   2       62.67       69.03      1.43 o
   7   4   2       25.92       25.87      1.57 o
   8   4   2       76.50       71.93      2.48 o
   9   4   2       15.14       14.41      1.82 o
  10   4   2        0.50        0.00      1.37 o
  11   4   2        4.10        2.54      1.33 o
  12   4   2        3.58        1.56      1.62 o
  13   4   2        0.09        1.71      1.72 o
  14   4   2        0.52        3.36      4.10 o
 -14   5   2        0.66        3.27      2.82 o
 -13   5   2        0.15        0.60      2.41 o
 -12   5   2        5.62        1.12      2.27 o
 -11   5   2       18.78       20.63      3.96 o
 -10   5   2       41.90       46.96      4.18 o
  -9   5   2       20.90       20.71      2.04 o
  -8   5   2        1.44        1.45      1.51 o
  -7   5   2      165.82      172.85      4.07 o
  -6   5   2        5.11        5.48      2.44 o
  -5   5   2       26.32       31.40      2.45 o
  -4   5   2     1583.19     1698.50      9.57 o
  -3   5   2      152.49      171.96      2.92 o
  -2   5   2      171.88      163.86      2.59 o
  -1   5   2       18.79       22.05      1.83 o
   0   5   2     1136.16     1134.30      6.85 o
   1   5   2      161.76      164.93      2.38 o
   2   5   2      386.85      401.24      3.70 o
   3   5   2      233.88      254.85      2.47 o
   4   5   2       50.05       56.30      1.28 o
   5   5   2       43.31       44.37      1.10 o
   6   5   2        5.66        5.15      1.33 o
   7   5   2      101.51       91.07      2.12 o
   8   5   2       62.23       65.87      1.94 o
   9   5   2       22.80       20.01      1.49 o
  10   5   2       75.26       78.27      1.93 o
  11   5   2        0.07        0.00      1.47 o
  12   5   2        3.82        4.49      1.68 o
  13   5   2        0.09        0.84      3.48 o
  14   5   2        0.77        3.81      3.72 o
 -14   6   2        0.00        2.85      2.84 o
 -13   6   2        0.00        0.98      2.45 o
 -12   6   2        0.62        0.26      2.66 o
 -11   6   2        0.11        1.18      3.40 o
 -10   6   2       68.35       72.70      3.59 o
  -9   6   2       30.03       29.09      2.14 o
  -8   6   2       54.11       56.62      3.45 o
  -7   6   2       24.05       25.68      2.87 o
  -6   6   2       20.90       21.04      2.62 o
  -5   6   2        3.20        4.73      2.33 o
  -4   6   2      197.12      229.25      3.26 o
  -3   6   2        3.20        0.58      1.96 o
  -2   6   2       76.12       75.76      2.74 o
  -1   6   2        3.09        2.82      1.98 o
   0   6   2      288.19      272.01      3.19 o
   1   6   2     1035.78     1015.27      6.54 o
   2   6   2       18.63       18.50      1.63 o
   3   6   2       20.85       15.68      1.40 o
   4   6   2      515.81      524.96      4.38 o
   5   6   2        4.84        5.81      1.67 o
   6   6   2       45.77       48.68      1.76 o
   7   6   2        0.08        0.00      1.13 o
   8   6   2       59.19       65.67      2.60 o
   9   6   2        0.00        0.55      2.57 o
  10   6   2       52.69       52.13      3.18 o
  11   6   2        4.33        3.34      1.77 o
  12   6   2        0.11        0.00      2.08 o
  13   6   2        0.68        7.35      4.24 o
 -13   7   2        0.53        0.00      2.83 o
 -12   7   2        1.91        1.98      2.63 o
 -11   7   2        0.43        0.96      2.71 o
 -10   7   2        9.23        5.00      2.19 o
  -9   7   2        9.18        7.26      2.00 o
  -8   7   2       11.10       12.40      2.81 o
  -7   7   2       19.45       21.85      2.72 o
  -6   7   2       65.41       68.06      3.31 o
  -5   7   2       18.27       20.86      3.34 o
  -4   7   2       12.88       13.08      2.28 o
  -3   7   2       34.50       39.24      2.78 o
  -2   7   2       35.01       43.56      2.46 o
  -1   7   2        0.14        0.32      2.10 o
   0   7   2       28.42       31.07      2.10 o
   1   7   2        1.78        4.39      1.86 o
   2   7   2        5.18        5.26      1.73 o
   3   7   2      132.67      136.68      2.38 o
   4   7   2      239.68      247.67      3.76 o
   5   7   2        1.08        2.09      1.55 o
   6   7   2       20.69       19.07      1.44 o
   7   7   2       15.87       12.16      1.55 o
   8   7   2       45.53       52.22      2.07 o
   9   7   2       16.79       19.91      1.94 o
  10   7   2       49.39       53.38      2.31 o
  11   7   2        4.08        1.49      1.77 o
  12   7   2        5.47        4.92      1.78 o
  13   7   2        0.42        7.31      4.95 o
 -13   8   2        1.04        2.14      4.10 o
 -12   8   2        0.32        0.00      2.85 o
 -11   8   2        0.20        0.00      2.54 o
 -10   8   2        2.27        2.14      2.30 o
  -9   8   2        0.37        2.65      3.06 o
  -8   8   2       74.17       69.79      3.41 o
  -7   8   2        5.56        5.82      3.07 o
  -6   8   2       21.00       23.84      3.01 o
  -5   8   2        0.00        0.32      2.64 o
  -4   8   2      277.31      263.22      3.88 o
  -3   8   2        6.89        7.58      2.43 o
  -2   8   2      819.38      826.08      6.58 o
  -1   8   2       69.75       76.48      3.40 o
   0   8   2      156.05      154.48      3.63 o
   1   8   2       34.87       34.53      2.25 o
   2   8   2        0.90        0.10      2.13 o
   3   8   2       21.46       16.95      2.12 o
   4   8   2      260.90      268.75      3.60 o
   5   8   2       92.11      102.05      2.70 o
   6   8   2        0.92        0.55      1.78 o
   7   8   2       75.85       74.97      1.94 o
   8   8   2       20.88       25.48      2.23 o
   9   8   2       31.97       30.16      1.84 o
  10   8   2       91.38       96.60      3.43 o
  11   8   2        7.25        7.12      2.16 o
  12   8   2        0.61        2.70      3.25 o
  13   8   2        1.50        2.92      3.48 o
 -12   9   2        0.00        0.00      3.30 o
 -11   9   2        0.09        0.00      2.77 o
 -10   9   2        0.14        0.00      2.40 o
  -9   9   2        0.53        0.00      3.69 o
  -8   9   2        0.08        2.19      3.57 o
  -7   9   2        4.25        0.00      3.69 o
  -6   9   2       10.95       13.56      3.21 o
  -5   9   2       40.67       54.72      3.58 o
  -4   9   2       25.01       29.60      3.10 o
  -3   9   2       72.01       61.31      3.22 o
  -2   9   2        2.23        0.61      2.64 o
  -1   9   2       71.85       72.90      2.75 o
   0   9   2        1.55        2.49      2.49 o
   1   9   2        1.20        0.00      2.48 o
   2   9   2        2.08        1.64      2.05 o
   3   9   2       32.84       36.44      3.66 o
   4   9   2       93.34       96.62      3.38 o
   5   9   2       18.57       17.00      4.04 o
   6   9   2        0.78        0.02      1.98 o
   7   9   2        4.63        2.22      2.32 o
   8   9   2        2.07        1.24      1.92 o
   9   9   2       12.82       10.67      2.03 o
  10   9   2       16.37       15.75      2.39 o
  11   9   2        4.31        4.25      2.31 o
  12   9   2        0.09        0.00      4.02 o
 -12  10   2        0.29        0.56      3.11 o
 -11  10   2        0.90        1.55      2.74 o
 -10  10   2        0.13        0.00      3.33 o
  -9  10   2        1.79        2.94      3.70 o
  -8  10   2       32.19       24.21      3.92 o
  -7  10   2       16.38       13.15      3.30 o
  -6  10   2        0.27        0.00      2.98 o
  -5  10   2       13.04       12.12      3.24 o
  -4  10   2        0.12        0.54      2.78 o
  -3  10   2       18.75       19.88      3.67 o
  -2  10   2      412.63      392.67      7.47 o
  -1  10   2       93.69       94.54      3.72 o
   0  10   2        0.65        1.10      2.44 o
   1  10   2        4.67        2.47      2.57 o
   2  10   2        0.43        2.77      2.28 o
   3  10   2        1.95        4.59      2.24 o
   4  10   2       20.93       24.95      2.78 o
   5  10   2        1.86        1.51      2.10 o
   6  10   2       25.33       28.38      4.77 o
   7  10   2        6.85        4.55      2.67 o
   8  10   2        7.08        7.93      2.47 o
   9  10   2        0.10        3.51      2.33 o
  10  10   2        8.17        8.40      2.02 o
  11  10   2        0.04        0.18      2.48 o
 -11  11   2        0.00        2.07      2.96 o
 -10  11   2        3.32        0.00      3.98 o
  -9  11   2        1.68        7.54      4.05 o
  -8  11   2       38.44       43.36      3.90 o
  -7  11   2       80.74       77.88      4.52 o
  -6  11   2        7.58        4.36      3.59 o
  -5  11   2       24.37       30.12      3.61 o
  -4  11   2       16.42       21.01      3.47 o
  -3  11   2        4.28        5.38      3.05 o
  -2  11   2      230.90      224.74      4.68 o
  -1  11   2      217.65      211.51      7.35 o
   0  11   2       25.50       19.13      3.50 o
   1  11   2        1.68        5.07      2.96 o
   2  11   2       17.61       19.26      2.72 o
   3  11   2        0.33        2.81      2.75 o
   4  11   2       31.02       31.43      2.92 o
   5  11   2       13.67        9.06      3.06 o
   6  11   2        1.17        0.00      2.17 o
   7  11   2        0.56        0.00      2.49 o
   8  11   2        1.19        3.40      2.17 o
   9  11   2        0.03        1.58      2.19 o
  10  11   2        0.52        2.01      2.89 o
  11  11   2        0.61        2.58      4.29 o
 -10  12   2        0.58        5.18      4.47 o
  -9  12   2        2.10        5.45      4.34 o
  -8  12   2        2.31        4.61      4.22 o
  -7  12   2        0.84        6.93      4.45 o
  -6  12   2        8.09        6.80      3.77 o
  -5  12   2       11.25        8.19      3.45 o
  -4  12   2        0.02        0.00      3.26 o
  -3  12   2        3.90        0.96      3.23 o
  -2  12   2       11.81       11.85      4.36 o
  -1  12   2       54.68       54.68      3.48 o
   0  12   2        7.74        6.40      3.29 o
   1  12   2        9.99       10.94      2.93 o
   2  12   2       97.76      102.71      3.69 o
   3  12   2        0.01        2.24      2.91 o
   4  12   2        1.11        0.00      2.94 o
   5  12   2        2.28        0.00      2.63 o
   6  12   2        3.14        2.71      2.95 o
   7  12   2        0.15        0.92      2.34 o
   8  12   2        4.30        8.96      3.61 o
   9  12   2        0.15        1.06      2.62 o
  10  12   2        0.30        0.00      2.31 o
  -9  13   2        0.04        2.41      5.23 o
  -8  13   2        0.00        0.28      4.20 o
  -7  13   2        4.54       10.63      4.81 o
  -6  13   2        0.01        0.00      4.10 o
  -5  13   2        6.69        7.43      4.61 o
  -4  13   2        9.98       10.70      3.65 o
  -3  13   2       16.73       15.67      4.32 o
  -2  13   2        0.00        1.01      3.65 o
  -1  13   2        0.00        0.06      3.21 o
   0  13   2       10.40       10.19      4.00 o
   1  13   2       35.61       28.59      3.76 o
   2  13   2       70.34       81.56      4.41 o
   3  13   2        7.53        4.33      3.72 o
   4  13   2        0.11        0.78      3.15 o
   5  13   2        0.50        0.39      2.78 o
   6  13   2        0.02        0.00      3.37 o
   7  13   2        3.40        6.81      2.96 o
   8  13   2        1.72        2.04      2.81 o
   9  13   2        0.02        1.70      2.56 o
  -8  14   2        0.44        3.41      4.26 o
  -7  14   2        1.08        1.10      4.32 o
  -6  14   2        4.71        1.37      4.49 o
  -5  14   2        5.63        9.06      4.04 o
  -4  14   2        2.91        7.61      4.55 o
  -3  14   2        0.53        7.01      3.80 o
  -2  14   2        3.36        5.44      3.93 o
  -1  14   2        4.40        0.00      3.80 o
   0  14   2        0.05        0.00      3.66 o
   1  14   2       17.54       15.77      5.75 o
   2  14   2       42.66       44.91      4.00 o
   3  14   2        2.40        4.01      3.26 o
   4  14   2        0.06        1.43      3.31 o
   5  14   2        0.01        1.43      3.36 o
   6  14   2        0.01        3.49      3.52 o
   7  14   2        7.52        4.23      3.03 o
   8  14   2       14.52       17.89      3.34 o
  -7  15   2        0.00        4.93      4.43 o
  -6  15   2        3.93        4.14      4.76 o
  -5  15   2        1.13        6.09      5.42 o
  -4  15   2        0.40        6.44      6.53 o
  -3  15   2        4.25        5.54      4.13 o
  -2  15   2        2.01        9.27      3.96 o
  -1  15   2        1.10        4.63      3.78 o
   0  15   2        0.09        0.00      4.04 o
   1  15   2       13.53        7.41      4.05 o
   2  15   2       13.76        7.66      4.69 o
   3  15   2        2.08        2.77      3.87 o
   4  15   2        0.07        0.29      3.34 o
   5  15   2        0.01        0.00      3.70 o
   6  15   2        0.33        2.58      4.39 o
  -5  16   2        1.20        5.97      4.56 o
  -4  16   2        0.52        0.00      4.38 o
  -3  16   2        0.19        2.33      4.27 o
  -2  16   2        0.12        0.00      4.55 o
  -1  16   2        0.55        5.61      4.10 o
   0  16   2        3.21        4.47      3.97 o
   1  16   2        0.01        0.00      4.24 o
   2  16   2        1.20        0.00      4.32 o
   3  16   2        0.05        0.00      4.54 o
   4  16   2        0.14        0.62      4.68 o
 -14   1   3        0.65        5.42      3.62 o
 -13   1   3        0.55        2.17      4.08 o
 -12   1   3       13.61       12.47      3.65 o
 -11   1   3        1.67        0.03      3.24 o
 -10   1   3      224.83      219.84      4.52 o
  -9   1   3      211.35      220.54      3.96 o
  -8   1   3       26.95       29.82      2.98 o
  -7   1   3        8.30       13.53      2.70 o
  -6   1   3       29.43       39.61      2.91 o
  -5   1   3       41.88       37.24      1.62 o
  -4   1   3       44.32       36.94      2.16 o
  -3   1   3       79.20       73.21      2.08 o
  -2   1   3      228.06      222.70      1.75 o
  -1   1   3       89.87       93.02      1.58 o
   0   1   3      551.48      508.10      3.03 o
   1   1   3       96.94      100.89      1.36 o
   2   1   3       20.42       21.72      1.61 o
   3   1   3        7.57        5.94      0.66 o
   4   1   3      250.84      241.20      2.51 o
   5   1   3       38.72       42.24      1.18 o
   6   1   3      604.53      607.25      5.32 o
   7   1   3       12.22       18.84      1.27 o
   8   1   3        1.60        2.49      1.47 o
   9   1   3        9.95        9.63      0.96 o
  10   1   3       21.48       23.59      1.84 o
  11   1   3        0.24        0.00      0.90 o
  12   1   3       52.66       55.10      2.77 o
  13   1   3       16.61        0.41      2.14 o
  14   1   3        1.45        1.26      7.86 o
 -14   2   3        2.06        4.38      3.72 o
 -13   2   3        1.42        0.00      3.42 o
 -12   2   3       11.53       10.31      3.40 o
 -11   2   3        1.73        1.93      1.60 o
 -10   2   3      120.32      109.93      5.32 o
  -9   2   3      118.92      120.03      2.75 o
  -8   2   3       14.34       16.81      1.75 o
  -7   2   3       49.35       53.07      3.33 o
  -6   2   3        7.00        8.77      1.53 o
  -5   2   3        6.26        4.36      6.44 o
  -4   2   3      163.26      160.40      1.79 o
  -3   2   3      303.12      305.77      3.79 o
  -2   2   3      450.36      430.53      4.39 o
  -1   2   3      356.30      361.98      2.98 o
   0   2   3      266.68      263.59      2.59 o
   1   2   3        7.27       10.19      1.07 o
   2   2   3        5.90        6.06      0.77 o
   3   2   3       29.84       27.85      1.23 o
   4   2   3       24.50       25.47      1.73 o
   5   2   3        1.57        3.18      1.33 o
   6   2   3       43.67       43.45      1.77 o
   7   2   3        0.41        2.09      1.45 o
   8   2   3       21.90       23.84      1.81 o
   9   2   3       21.22       20.76      2.56 o
  10   2   3        0.08        0.00      2.08 o
  11   2   3        0.53        0.38      0.59 o
  12   2   3        3.60        1.47      1.24 o
  13   2   3        1.24        1.94      2.58 o
 -14   3   3        0.06        2.93      4.05 o
 -13   3   3        0.26        1.05      2.00 o
 -12   3   3       26.59       21.13      3.48 o
 -11   3   3        1.84        0.36      2.75 o
 -10   3   3       62.94       65.41      4.75 o
  -9   3   3       11.49       11.08      1.03 o
  -8   3   3        2.60        3.56      0.83 o
  -7   3   3        7.92        9.42      1.29 o
  -6   3   3       18.67       21.38      1.98 o
  -5   3   3      108.65      115.75      4.96 o
  -4   3   3       71.91       78.93      1.92 o
  -3   3   3       50.41       41.31      2.08 o
  -2   3   3      151.41      145.63      2.13 o
  -1   3   3      374.05      368.98      3.32 o
   0   3   3       27.22       24.29      2.33 o
   1   3   3      115.15      118.45      1.71 o
   2   3   3      175.24      188.77      2.40 o
   3   3   3       10.13        8.56      1.13 o
   4   3   3       19.57       15.72      2.75 o
   5   3   3        1.68        1.35      1.54 o
   6   3   3      115.35      118.01      2.42 o
   7   3   3        0.02        0.00      1.50 o
   8   3   3       93.76      100.84      4.30 o
   9   3   3       18.04       12.84      2.15 o
  10   3   3       16.91       21.03      2.17 o
  11   3   3        1.78        0.92      2.70 o
  12   3   3        8.79       10.91      6.69 o
  13   3   3        0.95        2.26      3.04 o
 -14   4   3        2.53        5.49      3.92 o
 -13   4   3        3.31        0.00      2.34 o
 -12   4   3       13.64       11.60      4.37 o
 -11   4   3        7.84       11.82      1.67 o
 -10   4   3       48.58       54.07      2.14 o
  -9   4   3        9.39        8.58      1.44 o
  -8   4   3       69.30       72.02      2.09 o
  -7   4   3        1.49        3.71      1.56 o
  -6   4   3      259.61      262.68      4.32 o
  -5   4   3      274.35      296.03      4.27 o
  -4   4   3        0.03        0.18      2.34 o
  -3   4   3       24.47       26.27      2.09 o
  -2   4   3      106.81       97.49      2.28 o
  -1   4   3      229.66      213.20      2.55 o
   0   4   3       96.64       99.62      1.86 o
   1   4   3      419.34      405.90      2.99 o
   2   4   3        1.22        3.07      1.06 o
   3   4   3      355.10      364.44      2.47 o
   4   4   3       65.63       61.04      1.14 o
   5   4   3       25.01       27.20      2.09 o
   6   4   3       30.15       33.53      2.24 o
   7   4   3       63.54       71.55      3.51 o
   8   4   3       84.00       89.22      4.09 o
   9   4   3       67.35       84.49      2.97 o
  10   4   3        0.54        0.00      2.59 o
  11   4   3        4.82        4.55      2.92 o
  12   4   3        1.77        1.70      3.21 o
  13   4   3        1.11        1.86      3.52 o
 -14   5   3        0.84        5.63      5.11 o
 -13   5   3        0.69        1.42      4.36 o
 -12   5   3       12.82        2.40      2.16 o
 -11   5   3        4.29        2.91      1.68 o
 -10   5   3        0.46        0.60      1.41 o
  -9   5   3        0.40        0.00      1.37 o
  -8   5   3        2.21        1.91      2.22 o
  -7   5   3       10.22       10.32      3.41 o
  -6   5   3      215.09      212.25      4.56 o
  -5   5   3       63.26       62.35      2.89 o
  -4   5   3      136.09      145.92      3.13 o
  -3   5   3       90.89       93.79      2.52 o
  -2   5   3       84.73       88.14      2.33 o
  -1   5   3       21.87       27.91      2.03 o
   0   5   3     1006.14      960.60      5.64 o
   1   5   3      186.75      211.05      3.09 o
   2   5   3      519.04      524.46      3.70 o
   3   5   3      466.67      467.13      5.72 o
   4   5   3       53.58       48.51      2.14 o
   5   5   3       12.71       12.45      0.93 o
   6   5   3       24.02       24.21      2.80 o
   7   5   3        0.01        0.35      2.02 o
   8   5   3      337.84      356.04      4.72 o
   9   5   3      110.95      119.32      3.30 o
  10   5   3       33.25       42.64      3.53 o
  11   5   3        0.33        0.34      2.81 o
  12   5   3        4.82        0.00      2.63 o
  13   5   3        0.01        0.00      4.24 o
 -13   6   3        0.91        0.00      3.07 o
 -12   6   3       23.18       19.73      7.20 o
 -11   6   3        6.81        4.46      2.54 o
 -10   6   3        7.75        4.42      2.57 o
  -9   6   3       53.22       58.41      2.94 o
  -8   6   3        2.48        0.91      3.67 o
  -7   6   3        1.77        3.24      2.94 o
  -6   6   3        1.43        1.15      2.79 o
  -5   6   3       26.93       38.33      2.63 o
  -4   6   3       35.86       33.74      2.45 o
  -3   6   3       89.00       80.43      2.78 o
  -2   6   3        6.28        8.29      2.01 o
  -1   6   3      173.60      158.27      2.83 o
   0   6   3       19.58       23.40      1.84 o
   1   6   3        4.19        2.53      1.68 o
   2   6   3      234.72      241.85      2.60 o
   3   6   3       42.15       54.96      1.69 o
   4   6   3       16.39       15.14      1.83 o
   5   6   3       44.96       44.70      1.40 o
   6   6   3        0.11        0.00      0.71 o
   7   6   3       10.55        9.03      1.09 o
   8   6   3      268.70      290.86      4.64 o
   9   6   3      148.21      150.33      3.92 o
  10   6   3       64.06       69.36      3.34 o
  11   6   3       13.23        7.16      3.32 o
  12   6   3        0.98        3.76      3.23 o
  13   6   3        0.06        0.00      3.41 o
 -13   7   3        0.44        2.88      3.42 o
 -12   7   3        1.00        1.19      2.25 o
 -11   7   3        0.33        0.00      2.10 o
 -10   7   3        0.06        1.12      2.05 o
  -9   7   3        8.96        5.64      2.94 o
  -8   7   3      120.50      121.86      3.86 o
  -7   7   3       21.24       26.21      3.31 o
  -6   7   3       28.71       37.11      3.72 o
  -5   7   3       17.00       11.87      2.83 o
  -4   7   3        6.36        5.57      2.93 o
  -3   7   3        0.15        1.88      3.15 o
  -2   7   3        0.01        1.47      2.26 o
  -1   7   3       19.29       22.22      2.26 o
   0   7   3        5.35        3.75      1.97 o
   1   7   3       55.56       55.97      2.16 o
   2   7   3        7.04        6.20      1.87 o
   3   7   3        0.38        0.96      1.37 o
   4   7   3       66.52       76.08      2.08 o
   5   7   3        0.03        0.00      1.09 o
   6   7   3        1.15        0.71      1.47 o
   7   7   3       12.76       17.01      1.41 o
   8   7   3       46.49       53.06      4.32 o
   9   7   3        1.27        0.62      0.86 o
  10   7   3      110.85      126.70      3.94 o
  11   7   3       12.65        7.65      3.19 o
  12   7   3        0.08        4.63      3.38 o
 -13   8   3        0.02        0.79      3.87 o
 -12   8   3        1.24        0.87      2.84 o
 -11   8   3        4.72        3.34      2.83 o
 -10   8   3       17.73       20.39      3.43 o
  -9   8   3        0.31        0.06      3.67 o
  -8   8   3       18.50       23.70      4.17 o
  -7   8   3       33.79       30.46      3.31 o
  -6   8   3        6.25        4.77      3.43 o
  -5   8   3        0.12        4.40      2.73 o
  -4   8   3       40.45       45.83      3.60 o
  -3   8   3       28.22       31.82      2.67 o
  -2   8   3        6.89        3.17      2.38 o
  -1   8   3       10.31       10.56      2.29 o
   0   8   3       89.77       89.27      3.62 o
   1   8   3        0.14        0.00      2.15 o
   2   8   3       49.94       53.91      2.11 o
   3   8   3        0.02        2.31      1.78 o
   4   8   3       34.33       34.32      1.89 o
   5   8   3       26.36       26.08      1.74 o
   6   8   3       12.72       13.01      1.36 o
   7   8   3        0.74        0.00      1.30 o
   8   8   3       10.49        9.51      1.88 o
   9   8   3        7.47        2.75      1.90 o
  10   8   3        8.19        3.75      1.87 o
  11   8   3        0.09        0.00      3.16 o
  12   8   3        0.78        0.00      3.40 o
 -12   9   3        0.18        2.08      3.14 o
 -11   9   3        0.82        0.00      2.60 o
 -10   9   3        6.32        0.83      2.30 o
  -9   9   3        1.77        0.50      3.52 o
  -8   9   3       59.10       68.94      4.54 o
  -7   9   3        0.65        0.38      3.16 o
  -6   9   3        0.01        0.78      3.03 o
  -5   9   3        1.27        2.69      3.55 o
  -4   9   3        4.56        1.84      3.03 o
  -3   9   3      134.53      126.77      4.11 o
  -2   9   3       34.87       48.55      2.94 o
  -1   9   3        6.49        3.34      2.67 o
   0   9   3       96.20       89.19      3.50 o
   1   9   3        0.12        1.82      2.14 o
   2   9   3       17.88       24.18      2.31 o
   3   9   3        0.10        1.14      2.29 o
   4   9   3       29.58       27.97      2.23 o
   5   9   3        9.80        9.10      1.75 o
   6   9   3        3.44        2.01      1.57 o
   7   9   3        0.15        0.00      1.62 o
   8   9   3       15.84       14.05      2.24 o
   9   9   3        0.97        0.00      1.98 o
  10   9   3       10.28        8.66      3.84 o
  11   9   3        0.01        0.00      4.63 o
 -11  10   3        3.21        1.76      2.59 o
 -10  10   3        2.48        2.09      3.97 o
  -9  10   3       30.81       17.80      8.29 o
  -8  10   3      131.23      136.35      4.99 o
  -7  10   3       35.93       39.48      4.72 o
  -6  10   3        1.84        3.80      3.26 o
  -5  10   3       27.67       23.29      3.97 o
  -4  10   3       15.38       15.20      3.12 o
  -3  10   3       38.74       40.34      3.53 o
  -2  10   3      350.81      339.80      6.01 o
  -1  10   3      284.64      290.48      4.55 o
   0  10   3       52.16       51.92      3.20 o
   1  10   3       37.79       35.91      2.63 o
   2  10   3        3.16        2.96      2.92 o
   3  10   3       42.86       45.32      2.48 o
   4  10   3        3.30        4.94      2.53 o
   5  10   3        0.06        0.94      2.19 o
   6  10   3        0.29        0.00      1.75 o
   7  10   3        0.63        0.87      1.88 o
   8  10   3        1.61        0.63      1.63 o
   9  10   3        1.43        1.19      1.70 o
  10  10   3        1.08        2.10      3.73 o
  11  10   3        2.00        3.64      3.66 o
 -11  11   3        0.00        0.00      3.12 o
 -10  11   3        0.01        3.25      4.50 o
  -9  11   3        8.92        2.26      4.34 o
  -8  11   3       48.51       59.49     12.37 o
  -7  11   3       29.11       38.04      8.53 o
  -6  11   3        0.81        2.27      3.72 o
  -5  11   3        0.51        2.45      3.32 o
  -4  11   3        7.41        6.09      3.23 o
  -3  11   3       22.90       22.55      3.48 o
  -2  11   3       37.09       39.23      3.36 o
  -1  11   3       40.36       36.66      4.16 o
   0  11   3        0.06        0.00      3.29 o
   1  11   3       11.47        7.25      2.66 o
   2  11   3        2.71        7.05      2.68 o
   3  11   3        1.48        2.33      2.37 o
   4  11   3       28.27       22.05      2.72 o
   5  11   3       28.87       16.56      3.13 o
   6  11   3        1.54        0.00      2.36 o
   7  11   3        0.97        3.12      2.62 o
   8  11   3        2.29        2.81      2.43 o
   9  11   3        1.59        1.31      3.12 o
  10  11   3        5.95       13.73      4.81 o
 -10  12   3        1.62        8.24      4.80 o
  -9  12   3        2.59        1.95      4.26 o
  -8  12   3       25.36       12.19      8.98 o
  -7  12   3        6.91        2.51      4.22 o
  -6  12   3        0.00        1.46      4.12 o
  -5  12   3        0.77        3.10      3.56 o
  -4  12   3        0.27        0.00      4.01 o
  -3  12   3        0.23        0.00      3.30 o
  -2  12   3       32.74       23.99      3.48 o
  -1  12   3       32.47       31.19      3.67 o
   0  12   3        0.02        1.27      2.94 o
   1  12   3        1.14        0.00      2.82 o
   2  12   3        0.46        2.08      2.86 o
   3  12   3        0.22        0.43      3.02 o
   4  12   3       20.63       16.58      3.15 o
   5  12   3       23.00       20.69      2.74 o
   6  12   3        2.38        2.55      2.36 o
   7  12   3        0.29        3.98      2.19 o
   8  12   3        4.23        7.35      2.31 o
   9  12   3        3.79       11.49      4.15 o
  -9  13   3        0.09        5.15      5.71 o
  -8  13   3        0.49        6.62      4.30 o
  -7  13   3        0.44        4.40      4.46 o
  -6  13   3        0.72        0.00      4.24 o
  -5  13   3        0.20        0.00      5.76 o
  -4  13   3       13.72       19.28      3.87 o
  -3  13   3        3.16        4.59      3.99 o
  -2  13   3        0.01        3.15      3.46 o
  -1  13   3        0.39        3.78      3.56 o
   0  13   3        0.21        0.69      3.36 o
   1  13   3        3.67        0.00      3.09 o
   2  13   3        2.02        3.19      3.96 o
   3  13   3        1.95        0.75      2.86 o
   4  13   3        7.76        4.96      3.10 o
   5  13   3        2.85        2.24      2.61 o
   6  13   3        0.25        1.09      2.51 o
   7  13   3        0.07        3.94      2.50 o
   8  13   3        0.14        1.96      2.85 o
  -7  14   3        0.00        9.02      4.76 o
  -6  14   3        0.47        6.35      4.35 o
  -5  14   3        1.38        4.51      5.48 o
  -4  14   3        0.05        5.95      4.01 o
  -3  14   3        0.00        3.72      7.15 o
  -2  14   3        6.03        9.61      3.80 o
  -1  14   3        2.28        0.00      4.72 o
   0  14   3        0.26        2.72      3.43 o
   1  14   3        0.47        2.08      3.36 o
   2  14   3        0.05        0.00      3.81 o
   3  14   3        1.38        2.60      3.13 o
   4  14   3        0.48        0.90      3.38 o
   5  14   3        0.00        0.54      4.25 o
   6  14   3        1.02        3.87      2.80 o
   7  14   3        0.97        2.07      2.64 o
  -6  15   3        0.02        1.66      4.54 o
  -5  15   3        0.01        3.11      4.81 o
  -4  15   3        0.63        0.00      5.04 o
  -3  15   3        0.00        0.54      4.53 o
  -2  15   3        3.59        6.22      4.84 o
  -1  15   3        3.26        3.44      3.88 o
   0  15   3        0.61        0.00      3.86 o
   1  15   3       10.62        7.06      4.01 o
   2  15   3       12.18        6.62      4.03 o
   3  15   3        3.76        4.00      3.83 o
   4  15   3        0.01        0.00      3.20 o
   5  15   3        0.13        3.29      3.16 o
  -3  16   3        0.12       10.70      6.07 o
  -2  16   3        0.31        2.99      4.28 o
  -1  16   3        1.12        5.21      4.47 o
   0  16   3        0.44        1.10      4.00 o
   1  16   3        1.41        2.15      4.18 o
   2  16   3        9.58        9.37      6.06 o
 -14   0   4        0.64        0.00      5.66 o
 -13   0   4        2.13        7.35      6.62 o
 -12   0   4        5.39       10.07      9.46 o
 -11   0   4       14.71       14.10     11.35 o
 -10   0   4       58.58       80.79      5.41 o
  -9   0   4        1.65        0.17      5.19 o
  -8   0   4       69.67       72.12      8.42 o
  -7   0   4        0.08        0.17      3.53 o
  -6   0   4       13.02        0.00      4.75 o
  -5   0   4        0.00        0.00      4.24 o
  -4   0   4       30.16       29.27      1.02 o
  -3   0   4       18.69       17.08      9.42 o
  -2   0   4        5.47        5.30      2.23 o
  -1   0   4        0.74        0.99      1.44 o
   0   0   4     1408.77     1423.80     16.10 o
   1   0   4      841.22      875.39      6.59 o
   2   0   4      325.12      325.32      4.72 o
   3   0   4       14.59       12.68      3.13 o
   4   0   4      106.88      103.79      2.91 o
   5   0   4       23.98        8.38     10.75 o
   6   0   4       44.41       31.14     20.10 o
   7   0   4        0.00        0.00      4.00 o
   8   0   4       71.43       80.25      8.96 o
   9   0   4        3.03        5.73      6.61 o
  10   0   4       14.55       15.86      6.77 o
  11   0   4        1.96        0.00      7.12 o
  12   0   4        1.35        0.00      7.72 o
  13   0   4        5.00        0.06      7.06 o
 -14   1   4        0.01        1.19      4.02 o
 -13   1   4        1.48        3.20      4.28 o
 -12   1   4        2.54        0.00      3.64 o
 -11   1   4        9.14        5.36      3.53 o
 -10   1   4       93.36      102.91      4.10 o
  -9   1   4       44.55       46.57      3.70 o
  -8   1   4        8.58       10.06      3.39 o
  -7   1   4       26.55       11.75      8.70 o
  -6   1   4      105.38       96.93      3.40 o
  -5   1   4       70.81       71.66      1.15 o
  -4   1   4       62.96       68.38      1.82 o
  -3   1   4        0.48        0.00      1.28 o
  -2   1   4       76.29       74.44      1.69 o
  -1   1   4      170.66      167.12      1.94 o
   0   1   4       40.15       40.92      1.46 o
   1   1   4        0.44        1.46      1.35 o
   2   1   4       32.90       27.36      1.43 o
   3   1   4        2.21        2.57      0.67 o
   4   1   4       21.98       18.70      1.37 o
   5   1   4       30.27       35.67      3.40 o
   6   1   4        0.57        0.54      1.23 o
   7   1   4        0.09        0.00      0.87 o
   8   1   4        0.18        0.10      1.40 o
   9   1   4        0.07        0.20      1.54 o
  10   1   4        0.02        0.03      1.01 o
  11   1   4        1.35        0.12      1.04 o
  12   1   4        0.83        0.00      7.06 o
 -14   2   4        0.31        0.23      4.79 o
 -13   2   4        5.77        5.22      3.94 o
 -12   2   4        0.13        2.54      4.41 o
 -11   2   4        0.10        0.00      3.45 o
 -10   2   4      129.88      138.65      4.93 o
  -9   2   4       82.57       87.12      4.87 o
  -8   2   4       14.78        9.76      5.01 o
  -7   2   4        8.77        5.93      3.63 o
  -6   2   4       71.79       74.34      1.53 o
  -5   2   4        7.20        5.40      2.03 o
  -4   2   4      208.62      220.10      2.38 o
  -3   2   4      546.42      554.04      3.33 o
  -2   2   4       27.19       26.20      1.37 o
  -1   2   4       10.63       11.63      1.36 o
   0   2   4     1123.55     1131.25      5.47 o
   1   2   4        1.49        1.48      1.17 o
   2   2   4     1129.33     1143.02      5.61 o
   3   2   4      264.29      268.67      1.83 o
   4   2   4       56.10       63.90      1.66 o
   5   2   4        0.42        0.24      1.18 o
   6   2   4      142.52      150.02      2.48 o
   7   2   4       30.08       27.23      3.76 o
   8   2   4        6.12        5.00      1.47 o
   9   2   4        2.16        3.11      1.45 o
  10   2   4        0.01        0.98      1.84 o
  11   2   4        2.70        0.00      2.78 o
  12   2   4        2.12        0.00      6.87 o
  13   2   4        0.01        1.36      8.64 o
 -13   3   4        0.02        4.71      5.33 o
 -12   3   4        0.04        1.03      3.66 o
 -11   3   4        1.44        6.07      4.14 o
 -10   3   4       46.36       51.45      4.87 o
  -9   3   4       18.03       16.27      1.34 o
  -8   3   4       25.01       25.34      1.67 o
  -7   3   4       28.23       37.22      6.36 o
  -6   3   4      123.21      133.64      5.54 o
  -5   3   4       16.94       17.85      1.59 o
  -4   3   4     1099.24     1131.86      9.49 o
  -3   3   4        7.70       13.78      1.64 o
  -2   3   4       24.21       23.12      1.49 o
  -1   3   4        9.13        7.31      1.58 o
   0   3   4     3297.34     3353.29     14.56 o
   1   3   4     1175.82     1194.54      5.76 o
   2   3   4      330.05      348.41      2.61 o
   3   3   4      530.67      526.99      2.94 o
   4   3   4        0.23        0.00      1.99 o
   5   3   4        4.58        6.78      2.00 o
   6   3   4      102.55      109.52      2.46 o
   7   3   4       72.23       73.95      2.20 o
   8   3   4      108.33      119.72      2.44 o
   9   3   4       43.00       47.60      2.14 o
  10   3   4       17.58       18.36      3.33 o
  11   3   4        0.23        0.31      2.41 o
  12   3   4        3.06        1.56      2.52 o
  13   3   4        0.08        0.00     13.48 o
 -13   4   4        0.18        3.47      4.02 o
 -12   4   4        5.86        5.36      4.54 o
 -11   4   4       11.25       12.83      4.19 o
 -10   4   4       25.46       21.59      2.64 o
  -9   4   4       30.91       33.98      3.12 o
  -8   4   4       10.10       11.50      1.74 o
  -7   4   4        2.59        9.06      4.11 o
  -6   4   4       65.82       70.64      3.40 o
  -5   4   4        2.55        4.76      1.70 o
  -4   4   4       47.97       57.99      4.05 o
  -3   4   4      106.07      124.40      3.54 o
  -2   4   4       34.51       31.38      1.95 o
  -1   4   4       87.85       87.87      2.33 o
   0   4   4     2020.62     2078.17     10.07 o
   1   4   4      788.68      820.67      5.31 o
   2   4   4        3.78        4.08      1.55 o
   3   4   4       18.98       19.24      1.24 o
   4   4   4        9.72        6.97      2.62 o
   5   4   4        6.54        9.55      2.08 o
   6   4   4       38.93       49.95      2.63 o
   7   4   4        4.01        3.22      1.87 o
   8   4   4        7.51        5.91      2.98 o
   9   4   4        3.62        0.00      2.28 o
  10   4   4        0.86        3.19      2.08 o
  11   4   4        0.88        1.98      2.41 o
  12   4   4        1.59        4.30      4.10 o
  13   4   4        0.04        1.01      8.83 o
 -13   5   4        0.02        0.00      5.30 o
 -12   5   4        0.07        0.00      6.78 o
 -11   5   4        0.00        0.00      2.04 o
 -10   5   4        9.35        4.74      2.16 o
  -9   5   4       20.12       19.23      3.50 o
  -8   5   4        4.82        7.17      1.13 o
  -7   5   4        4.67        2.56      1.05 o
  -6   5   4      119.82      125.08      4.67 o
  -5   5   4      118.42      120.56      5.31 o
  -4   5   4       44.20       51.74      2.44 o
  -3   5   4       15.08       14.55      1.87 o
  -2   5   4        5.49        5.38      1.84 o
  -1   5   4        5.84        6.16      2.28 o
   0   5   4      541.91      544.43      4.66 o
   1   5   4       33.97       36.04      2.56 o
   2   5   4       14.51       13.07      2.02 o
   3   5   4       28.53       32.87      1.75 o
   4   5   4        7.34       12.13      1.48 o
   5   5   4        0.20        2.36      2.24 o
   6   5   4        1.64        2.11      2.32 o
   7   5   4        1.31        2.56      2.11 o
   8   5   4        1.41        2.14      2.24 o
   9   5   4        1.89        0.68      2.73 o
  10   5   4        0.14        3.33      2.67 o
  11   5   4        1.02        0.00      3.29 o
  12   5   4        1.31        3.01      2.49 o
 -13   6   4        1.31        3.64      6.25 o
 -12   6   4        0.04        0.00      6.98 o
 -11   6   4        0.46        0.23      3.38 o
 -10   6   4       16.65        9.49      4.57 o
  -9   6   4       11.90        3.73      2.76 o
  -8   6   4        5.26        1.65      1.99 o
  -7   6   4        3.27        4.00      3.49 o
  -6   6   4        8.19        8.31      3.35 o
  -5   6   4       20.19       22.17      3.81 o
  -4   6   4       48.97       50.99      3.18 o
  -3   6   4        1.47        0.74      1.85 o
  -2   6   4       62.98       69.45      2.13 o
  -1   6   4       64.33       63.37      2.46 o
   0   6   4       30.64       33.61      1.98 o
   1   6   4       37.93       41.08      2.00 o
   2   6   4      129.86      124.21      2.02 o
   3   6   4       69.90       72.65      1.77 o
   4   6   4        9.03        7.21      2.55 o
   5   6   4        0.15        0.36      0.56 o
   6   6   4        5.25        4.25      2.36 o
   7   6   4       36.42       38.31      2.96 o
   8   6   4        3.69        4.86      2.50 o
   9   6   4        2.02        0.78      2.53 o
  10   6   4        6.90        2.15      3.16 o
  11   6   4        0.05        0.00      2.89 o
  12   6   4        1.94        2.32      2.74 o
 -12   7   4        2.37        0.00      6.30 o
 -11   7   4        2.85        5.61      2.95 o
 -10   7   4        6.46        3.63      3.77 o
  -9   7   4        7.57        3.43      3.04 o
  -8   7   4        0.38        2.11      5.04 o
  -7   7   4        2.99        0.00      3.62 o
  -6   7   4        0.33        0.00      3.38 o
  -5   7   4       32.47       40.30      3.04 o
  -4   7   4       37.31       40.11      2.90 o
  -3   7   4       53.64       50.85      3.55 o
  -2   7   4        0.36        0.12      2.44 o
  -1   7   4       54.92       59.57      2.30 o
   0   7   4       39.28       42.77      2.95 o
   1   7   4       32.83       35.25      2.39 o
   2   7   4        2.40        2.19      1.81 o
   3   7   4        2.64        3.76      1.85 o
   4   7   4       55.59       62.01      1.68 o
   5   7   4        0.09        0.00      1.27 o
   6   7   4        0.09        1.11      2.79 o
   7   7   4        0.19        1.20      3.45 o
   8   7   4       14.82       19.89      2.87 o
   9   7   4        1.08        1.18      2.70 o
  10   7   4        8.90        7.01      4.63 o
  11   7   4        0.31        0.00      2.94 o
  12   7   4        0.46        5.24      3.05 o
 -12   8   4        0.28        1.48      3.22 o
 -11   8   4        0.10        2.15      3.52 o
 -10   8   4        0.00        1.46      2.25 o
  -9   8   4        0.01        1.15      4.67 o
  -8   8   4       54.11       51.61      4.42 o
  -7   8   4       63.35       57.09      3.71 o
  -6   8   4        1.30        3.33      3.45 o
  -5   8   4       12.66        7.18      3.52 o
  -4   8   4        0.11        3.63      2.82 o
  -3   8   4        2.72        1.19      2.69 o
  -2   8   4      447.78      434.03      7.19 o
  -1   8   4      173.21      183.26      3.68 o
   0   8   4        0.38        2.23      1.95 o
   1   8   4        0.09        0.36      2.29 o
   2   8   4       17.96       19.05      2.03 o
   3   8   4       15.13       18.34      1.97 o
   4   8   4       56.15       57.25      2.35 o
   5   8   4        7.28        7.25      1.76 o
   6   8   4       18.04       19.14      1.16 o
   7   8   4        0.17        1.75      4.34 o
   8   8   4        2.15        2.28      3.19 o
   9   8   4        0.45        0.93      2.91 o
  10   8   4       20.89        4.90      3.86 o
  11   8   4        2.29        0.00      4.35 o
 -11   9   4        0.00        0.58      4.88 o
 -10   9   4        0.42        0.08      3.14 o
  -9   9   4        0.03        0.47      4.39 o
  -8   9   4        0.09        0.00      4.50 o
  -7   9   4       13.31        6.07      4.24 o
  -6   9   4        6.05        4.97      3.63 o
  -5   9   4        5.41        7.67      3.16 o
  -4   9   4       23.43       25.33      3.74 o
  -3   9   4        4.71        2.61      3.10 o
  -2   9   4       56.55       61.17      4.10 o
  -1   9   4      110.86      108.09      3.72 o
   0   9   4       25.11       21.37      5.70 o
   1   9   4        9.87        8.31      2.10 o
   2   9   4        1.07        0.00      1.88 o
   3   9   4       17.24       16.91      2.59 o
   4   9   4       77.61       81.73      2.34 o
   5   9   4       30.52       27.89      2.06 o
   6   9   4        7.18        6.96      1.54 o
   7   9   4        0.72        0.29      1.29 o
   8   9   4        0.01        2.02      3.40 o
   9   9   4        7.28        9.90      3.47 o
  10   9   4       13.09        6.43      4.43 o
 -11  10   4        0.22        0.00      3.67 o
 -10  10   4        0.01        0.43      4.81 o
  -9  10   4        0.00        1.60      4.12 o
  -8  10   4       14.17        7.18      5.53 o
  -7  10   4       13.38        3.31      4.59 o
  -6  10   4        3.09        2.09      3.85 o
  -5  10   4        0.00        2.17      3.30 o
  -4  10   4        1.69        1.53      3.23 o
  -3  10   4        0.01        0.00      3.20 o
  -2  10   4      147.81      150.89      4.25 o
  -1  10   4      101.18      101.50      3.46 o
   0  10   4        4.60        4.03      2.58 o
   1  10   4        6.50        3.97      2.92 o
   2  10   4        2.71        0.48      2.32 o
   3  10   4        3.00        2.01      2.05 o
   4  10   4       18.33       23.96      2.01 o
   5  10   4        0.71        1.16      1.75 o
   6  10   4        1.16        0.65      1.52 o
   7  10   4        0.22        1.26      1.43 o
   8  10   4        0.00        0.00      3.66 o
   9  10   4        7.16        6.92      3.87 o
  10  10   4       17.33       17.77      3.81 o
 -10  11   4        0.12        0.96      5.70 o
  -9  11   4        0.55        2.45      4.35 o
  -8  11   4        0.88        1.14      4.19 o
  -7  11   4        3.45        0.35      3.94 o
  -6  11   4        0.05        0.34      4.01 o
  -5  11   4        4.96        2.51      3.58 o
  -4  11   4        4.55        0.00      3.50 o
  -3  11   4       37.75       38.53      7.50 o
  -2  11   4       12.92       10.52      4.63 o
  -1  11   4        0.68        0.42      2.87 o
   0  11   4        3.45        1.12      3.06 o
   1  11   4        5.86        3.93      2.83 o
   2  11   4        0.82        1.19      2.29 o
   3  11   4        0.09        1.23      2.58 o
   4  11   4        9.36        6.29      2.45 o
   5  11   4        6.00        4.80      2.45 o
   6  11   4        0.65        1.77      2.48 o
   7  11   4        0.75        1.38      1.80 o
   8  11   4        0.61        3.12      3.98 o
   9  11   4        2.91        4.47      4.40 o
  -9  12   4        0.07        2.23      4.82 o
  -8  12   4        0.12        0.00      4.29 o
  -7  12   4        0.20        0.58      4.14 o
  -6  12   4        0.06        0.11      4.21 o
  -5  12   4        0.09        4.91      4.58 o
  -4  12   4        0.12        0.00      3.60 o
  -3  12   4        0.79        0.00      3.46 o
  -2  12   4        1.60        2.58      3.38 o
  -1  12   4        3.38        4.37      3.52 o
   0  12   4        5.82        4.49      3.65 o
   1  12   4        4.91        1.82      3.50 o
   2  12   4        3.83        3.03      2.69 o
   3  12   4        3.66        1.06      2.67 o
   4  12   4       13.56       11.09      2.97 o
   5  12   4        0.60        0.00      2.25 o
   6  12   4        0.33        2.42      2.15 o
   7  12   4        0.91        4.54      3.19 o
   8  12   4        4.64       11.98      5.29 o
  -8  13   4        1.20        1.69      5.17 o
  -7  13   4        6.05        2.45      4.80 o
  -6  13   4       15.09        9.82      5.50 o
  -5  13   4        6.82        4.41      4.78 o
  -4  13   4        5.44        6.96      4.76 o
  -3  13   4        4.74       10.25      3.82 o
  -2  13   4        7.29        9.69      3.74 o
  -1  13   4       11.89       11.14      4.34 o
   0  13   4        2.76        3.86      3.30 o
   1  13   4        0.22        3.55      3.32 o
   2  13   4        5.59        6.42      3.49 o
   3  13   4        1.11        0.00      3.08 o
   4  13   4        1.94        2.69      2.55 o
   5  13   4        0.15        3.28      2.92 o
   6  13   4        0.01        2.88      3.08 o
   7  13   4        0.06        0.00      4.08 o
  -6  14   4        0.10       11.02      5.87 o
  -5  14   4        0.77        9.78      5.92 o
  -4  14   4        1.89        6.95      4.60 o
  -3  14   4        0.84        7.96      4.07 o
  -2  14   4        0.39        0.40      3.76 o
  -1  14   4        0.01        7.92      3.72 o
   0  14   4        3.30        2.10      3.75 o
   1  14   4        0.76        0.24      3.57 o
   2  14   4       12.71       14.18      3.70 o
   3  14   4        1.88        3.51      3.22 o
   4  14   4        0.12        1.93      2.75 o
   5  14   4        0.03        0.00      3.21 o
  -4  15   4        0.26       10.77      5.01 o
  -3  15   4        0.07        5.97      5.13 o
  -2  15   4        0.45        0.00      4.52 o
  -1  15   4        3.34        9.65      4.25 o
   0  15   4        4.91       12.54      4.39 o
   1  15   4       14.38        7.07      4.20 o
   2  15   4       19.66       17.71      5.87 o
   3  15   4        3.89        0.59      3.19 o
 -13   1   5        0.01        0.61      4.64 o
 -12   1   5        1.51        4.69      4.45 o
 -11   1   5        0.55        2.61      4.12 o
 -10   1   5      133.76      142.50      4.81 o
  -9   1   5      144.18      156.11      4.57 o
  -8   1   5       40.57       49.87      4.07 o
  -7   1   5        4.45        2.27      3.77 o
  -6   1   5        0.03        0.56      4.03 o
  -5   1   5       13.00        4.64      4.71 o
  -4   1   5        4.62        3.19      1.81 o
  -3   1   5       39.37       48.96      4.48 o
  -2   1   5      207.04      220.06      2.41 o
  -1   1   5       42.80       44.66      1.55 o
   0   1   5        5.08        4.19      1.42 o
   1   1   5       10.48        9.83      1.53 o
   2   1   5        1.61        1.36      1.40 o
   3   1   5        5.66        5.68      1.20 o
   4   1   5        2.20        2.07      0.66 o
   5   1   5        1.16        0.45      1.14 o
   6   1   5       36.05       33.19      1.72 o
   7   1   5        9.39        6.37      1.78 o
   9   1   5       17.97        9.82      9.65 o
  10   1   5        0.00        0.26      5.10 o
  11   1   5        0.03        0.13      7.06 o
 -13   2   5        0.34        0.24      4.91 o
 -12   2   5        0.18        5.31      4.93 o
 -11   2   5        1.39        4.33      3.85 o
 -10   2   5        0.56        0.02      4.70 o
  -9   2   5        5.40        4.68      4.15 o
  -8   2   5        3.68        0.00      3.74 o
  -7   2   5        0.35        0.00      3.38 o
  -6   2   5        7.75        6.02      2.71 o
  -5   2   5        2.26        2.16      1.73 o
  -4   2   5        7.24        7.29      2.03 o
  -3   2   5        1.28        1.72      1.25 o
  -2   2   5        7.19        6.20      1.34 o
  -1   2   5        0.39        0.15      1.22 o
   0   2   5       92.13       85.43      1.65 o
   1   2   5        4.84        3.88      1.38 o
   2   2   5       23.37       27.76      1.21 o
   3   2   5       42.16       46.36      1.53 o
   4   2   5       15.64       16.38      1.66 o
   5   2   5        4.88        5.56      1.60 o
   6   2   5       38.78       37.40      1.61 o
   7   2   5        1.96        1.92      1.12 o
   8   2   5       41.94       50.15      2.38 o
   9   2   5       14.98       13.08      1.79 o
  11   2   5        0.33        0.00      5.28 o
 -13   3   5        0.07        0.00      4.81 o
 -12   3   5        3.13        3.50      4.16 o
 -11   3   5        1.40        6.73      4.56 o
 -10   3   5       12.77        6.15      8.81 o
  -9   3   5       16.02        9.72      4.22 o
  -8   3   5        2.90        4.19      3.68 o
  -7   3   5        1.39        0.00      1.18 o
  -6   3   5        3.79        0.90      1.92 o
  -5   3   5        3.23        3.19      1.55 o
  -4   3   5        3.33        3.69      1.15 o
  -3   3   5       29.79       31.15      1.47 o
  -2   3   5       62.27       62.61      1.73 o
  -1   3   5        0.47        0.84      1.87 o
   0   3   5       26.75       31.20      1.54 o
   1   3   5        9.60       10.89      1.30 o
   2   3   5      123.71      140.21      1.83 o
   3   3   5       28.48       30.08      1.14 o
   4   3   5        0.85        0.00      2.11 o
   5   3   5        2.72        4.13      1.59 o
   6   3   5       28.57       32.21      5.81 o
   7   3   5        1.92        2.99      1.52 o
   8   3   5       77.06       87.90      2.35 o
   9   3   5       50.57       53.26      9.40 o
  10   3   5        2.05        1.62      1.30 o
  11   3   5        1.91        0.13      8.70 o
 -12   4   5       11.97       10.27      7.71 o
 -11   4   5        0.33        0.00      4.58 o
 -10   4   5        3.56        5.26      4.43 o
  -9   4   5        5.79        1.96      4.12 o
  -8   4   5        1.20        0.88      1.81 o
  -7   4   5        3.20        0.79      1.54 o
  -6   4   5        1.49        2.03      2.74 o
  -5   4   5        2.65        2.82      1.44 o
  -4   4   5        2.15        2.55      1.42 o
  -3   4   5        4.64        4.19      2.10 o
  -2   4   5       13.52       18.06      1.95 o
  -1   4   5       16.91       21.50      1.89 o
   0   4   5       71.79       76.85      1.84 o
   1   4   5        9.50       12.06      1.56 o
   2   4   5        9.32        6.27      1.32 o
   3   4   5       65.96       78.04      1.46 o
   4   4   5        3.66        2.84      2.03 o
   5   4   5        1.90        0.82      2.27 o
   6   4   5       57.92       65.88      3.83 o
   7   4   5        3.71        1.72      2.17 o
   8   4   5       62.52       67.69      2.49 o
   9   4   5       58.56       59.74      3.97 o
  10   4   5        1.04        0.15      2.12 o
  11   4   5        0.44        2.63     13.77 o
 -12   5   5        0.75        0.00      5.02 o
 -11   5   5        0.35        1.22      5.26 o
 -10   5   5        0.09        0.00      1.67 o
  -9   5   5        0.60        0.73      1.57 o
  -8   5   5        3.61        5.10      4.81 o
  -7   5   5        6.07        5.70      5.64 o
  -6   5   5       25.61       29.18      3.30 o
  -5   5   5       62.44       71.68      3.37 o
  -4   5   5        0.59        0.00      1.81 o
  -3   5   5        0.01        0.00      1.96 o
  -2   5   5        4.09        5.07      1.84 o
  -1   5   5       21.16       25.18      1.98 o
   0   5   5       40.14       43.10      2.27 o
   1   5   5       23.69       27.30      2.07 o
   2   5   5       68.61       72.64      1.64 o
   3   5   5       25.22       25.90      1.56 o
   4   5   5        2.13        1.19      0.72 o
   5   5   5        0.11        0.00      2.11 o
   6   5   5        1.24        2.14      2.47 o
   7   5   5        0.01        0.00      2.41 o
   8   5   5       61.95       74.80      4.25 o
   9   5   5       27.42       18.33      5.22 o
  10   5   5        3.10        2.59      2.25 o
  11   5   5        0.71        2.46      6.28 o
 -12   6   5       12.52        9.10      9.70 o
 -11   6   5        5.94       13.17     13.72 o
 -10   6   5        0.08        1.35      2.24 o
  -9   6   5        0.34        3.83      8.72 o
  -8   6   5       10.36        7.17      6.37 o
  -7   6   5       38.00       35.08      2.58 o
  -6   6   5       49.19       47.98      2.92 o
  -5   6   5       47.26       46.57      2.97 o
  -4   6   5        5.40        6.19      2.63 o
  -3   6   5        2.26        3.97      2.54 o
  -2   6   5       21.85       27.59      2.70 o
  -1   6   5       31.15       38.87      2.37 o
   0   6   5      132.22      136.33      2.63 o
   1   6   5      169.44      181.14      3.52 o
   2   6   5       16.25       16.77      2.75 o
   3   6   5        1.36        0.33      1.48 o
   4   6   5        0.61        0.93      0.90 o
   5   6   5        6.43        5.67      2.53 o
   6   6   5        0.39        0.00      3.15 o
   7   6   5        5.91        2.45      2.55 o
   8   6   5        2.17        1.55      2.43 o
   9   6   5        2.59        1.95      3.71 o
  10   6   5        0.35        0.92      2.53 o
  11   6   5        0.00        2.78      3.01 o
 -11   7   5        0.02        0.00      6.35 o
 -10   7   5        0.29        3.40      3.84 o
  -9   7   5        1.20        2.67      6.70 o
  -8   7   5        2.14        0.00      2.49 o
  -7   7   5        0.06        1.23      2.55 o
  -6   7   5       14.89       18.61      2.25 o
  -5   7   5       23.13       24.64      2.57 o
  -4   7   5        0.50        1.45      2.28 o
  -3   7   5       39.74       41.85      2.98 o
  -2   7   5        3.91        8.07      2.45 o
  -1   7   5        3.51        4.78      2.36 o
   0   7   5        0.93        0.68      2.24 o
   1   7   5        9.58        9.29      2.30 o
   2   7   5       13.59       11.91      2.68 o
   3   7   5        1.77        2.15      2.29 o
   4   7   5        0.37        0.36      1.75 o
   5   7   5        0.35        0.51      2.55 o
   6   7   5        0.11        0.45      3.03 o
   7   7   5        0.47        1.83      2.62 o
   8   7   5        5.81        4.60      4.56 o
   9   7   5        0.60        0.93      2.76 o
  10   7   5       17.24        7.37      4.11 o
 -11   8   5        5.01        0.00      6.57 o
 -10   8   5        1.31        4.40      3.82 o
  -9   8   5        7.07        2.25      4.68 o
  -8   8   5       21.10        3.37      4.61 o
  -7   8   5        0.32        1.43      2.27 o
  -6   8   5        4.12        6.11      2.46 o
  -5   8   5        0.08        0.00      2.89 o
  -4   8   5        6.91        9.22      3.05 o
  -3   8   5       10.89       11.01      3.24 o
  -2   8   5       52.19       57.29      4.23 o
  -1   8   5       60.00       63.23      2.79 o
   0   8   5        1.22        1.34      2.27 o
   1   8   5        0.25        1.32      2.62 o
   2   8   5        7.11        5.94      2.17 o
   3   8   5        2.25        2.66      1.99 o
   4   8   5        7.80        6.49      1.90 o
   5   8   5       18.55       13.94      2.37 o
   6   8   5        0.76        1.21      3.06 o
   7   8   5        1.55        3.07      3.48 o
   8   8   5        6.55        2.08      2.86 o
   9   8   5        5.25        6.31      3.61 o
  10   8   5        8.82        8.84      4.31 o
 -10   9   5        1.04        0.10      5.00 o
  -9   9   5        0.05        0.00      4.81 o
  -8   9   5        6.80        0.83      2.40 o
  -7   9   5        0.03        0.00      5.62 o
  -6   9   5        2.12        2.01      2.70 o
  -5   9   5        3.73        3.15      2.89 o
  -4   9   5       26.29       21.63      2.78 o
  -3   9   5        7.33        8.34      2.52 o
  -2   9   5       51.28       55.87      2.80 o
  -1   9   5      124.57      121.37      3.48 o
   0   9   5        7.91        7.47      3.01 o
   1   9   5        0.50        0.96      2.74 o
   2   9   5        0.17        0.17      1.92 o
   3   9   5        7.14        6.05      1.82 o
   4   9   5        1.56        0.37      1.89 o
   5   9   5        5.33        2.52      2.15 o
   6   9   5        1.15        0.00      1.43 o
   7   9   5        0.00        1.81      3.46 o
   8   9   5        0.02        0.00      3.09 o
   9   9   5        3.52        2.56      3.26 o
  -9  10   5        0.31        1.06      5.81 o
  -8  10   5       12.15        0.36      5.02 o
  -7  10   5        1.44        0.00      4.58 o
  -6  10   5        1.71        2.00      5.65 o
  -5  10   5        0.11        3.60      3.56 o
  -4  10   5        0.10        0.04      3.51 o
  -3  10   5        0.35        0.00      3.03 o
  -2  10   5       32.97       31.76      2.96 o
  -1  10   5       28.77       26.11      2.97 o
   0  10   5        0.24        2.00      2.64 o
   1  10   5        1.11        1.14      2.51 o
   2  10   5        0.04        0.00      2.31 o
   3  10   5        0.10        0.00      2.22 o
   4  10   5       12.27        6.91      2.92 o
   5  10   5       11.94        4.75      1.69 o
   6  10   5        1.45        0.81      3.21 o
   7  10   5        0.35        0.00      3.25 o
   8  10   5        0.09        3.07      3.42 o
  -8  11   5        8.89        0.00      6.83 o
  -7  11   5        4.09        0.00      4.88 o
  -6  11   5        0.58        0.00      4.00 o
  -5  11   5        0.05        0.00      4.17 o
  -4  11   5        3.38        7.52      4.44 o
  -3  11   5       10.04       16.60      3.60 o
  -2  11   5        1.86        0.86      2.81 o
  -1  11   5        2.02        2.64      2.77 o
   0  11   5        7.55        6.65      3.27 o
   1  11   5        6.39        1.53      2.73 o
   2  11   5        2.10        7.48      3.02 o
   3  11   5        1.91        2.45      2.52 o
   4  11   5       12.16        7.20      2.13 o
   5  11   5        8.55        3.82      2.12 o
   6  11   5        0.60        1.83      3.44 o
   7  11   5        0.36        3.81      3.77 o
  -7  12   5       10.42        7.41      5.84 o
  -6  12   5        2.80        7.42      6.02 o
  -5  12   5        1.80        4.24      4.51 o
  -4  12   5        0.13        8.14      3.96 o
  -3  12   5        0.82       10.04      3.66 o
  -2  12   5       15.86        7.26      4.42 o
  -1  12   5       19.80        9.43      3.50 o
   0  12   5        7.38        7.56      3.04 o
   1  12   5        1.10        3.20      2.79 o
   2  12   5        0.32        3.17      3.00 o
   3  12   5        3.81        4.89      2.88 o
   4  12   5        1.09        4.71      2.34 o
   5  12   5        0.04        0.89      2.55 o
   6  12   5        0.67        1.29      3.95 o
  -6  13   5        1.26        0.00      5.40 o
  -5  13   5        0.00        3.91      5.03 o
  -4  13   5        0.37        0.00      5.13 o
  -3  13   5        0.21        1.66      3.92 o
  -2  13   5        0.00        0.00      4.44 o
  -1  13   5        0.03        0.00      3.10 o
   0  13   5        0.60        0.00      3.04 o
   1  13   5        2.88        1.92      3.02 o
   2  13   5        0.68        5.90      2.77 o
   3  13   5        0.69        2.31      2.60 o
   4  13   5        2.45        4.03      3.29 o
   5  13   5        1.47        0.00      4.44 o
  -3  14   5        0.00        3.94      4.98 o
  -2  14   5        0.52        0.00      7.03 o
  -1  14   5        0.05       10.22      4.62 o
   0  14   5        1.23        0.58      3.54 o
   1  14   5        0.58        3.02      3.23 o
   2  14   5        0.08        0.00      4.26 o
   3  14   5        0.15        5.26      3.68 o
 -12   0   6        1.64        0.00      7.74 o
 -11   0   6        0.66        1.96      7.28 o
 -10   0   6      115.65      145.26      8.39 o
  -9   0   6      102.11      119.46     13.69 o
  -8   0   6        0.42        0.00      4.99 o
  -7   0   6       19.74       13.12     12.41 o
  -6   0   6        0.11        0.39      4.16 o
  -5   0   6        0.01        0.16      5.22 o
  -4   0   6      249.45      285.32      8.68 o
  -3   0   6      128.34      130.06      3.28 o
  -2   0   6       34.05       36.60      2.65 o
  -1   0   6       31.59       41.51      4.28 o
   0   0   6        5.38        3.12      3.03 o
   1   0   6        2.71        2.05      2.52 o
   2   0   6      249.06      254.74      4.38 o
   3   0   6      184.79      210.07      4.58 o
   4   0   6        3.11        1.42      1.68 o
   5   0   6        1.99        0.57      1.01 o
   6   0   6        2.99        0.00      6.74 o
   7   0   6        0.39        8.54      7.06 o
   8   0   6       24.71        6.50      9.29 o
   9   0   6       12.86        0.00      7.91 o
 -12   1   6        0.11        1.31      4.93 o
 -11   1   6        0.67        0.00      4.30 o
 -10   1   6        1.06        0.00      4.59 o
  -9   1   6        0.86        1.45      4.79 o
  -8   1   6        0.01        0.00      4.55 o
  -7   1   6        2.97        1.63      4.16 o
  -6   1   6        0.65        0.00      4.26 o
  -5   1   6        0.86        0.00      1.20 o
  -4   1   6       30.81       28.64      2.07 o
  -3   1   6        9.10       10.20      1.94 o
  -2   1   6       11.04       11.04      1.77 o
  -1   1   6        0.01        0.16      1.53 o
   0   1   6       32.47       33.46      1.73 o
   1   1   6       37.86       38.76      2.26 o
   2   1   6       31.95       34.72      1.69 o
   3   1   6       21.87       15.15      3.64 o
   4   1   6        9.17        7.69      1.88 o
   5   1   6        2.45        1.65      2.24 o
   6   1   6        0.33        0.42      1.77 o
   7   1   6        3.61        5.81      5.11 o
   8   1   6        3.83        0.00      7.18 o
   9   1   6        2.73        2.34      7.41 o
  10   1   6        6.12        1.84      7.91 o
  11   1   6        1.47        3.86      9.21 o
 -12   2   6        0.83        4.45      4.61 o
 -11   2   6        4.67        1.09      4.30 o
 -10   2   6       13.93        2.89      4.74 o
  -9   2   6       13.42        4.01      4.59 o
  -8   2   6       17.20        6.53      5.92 o
  -7   2   6        4.59        1.34      3.76 o
  -6   2   6        0.05        0.00      1.14 o
  -5   2   6        1.20        0.72      2.03 o
  -4   2   6       29.67       27.55      6.70 o
  -3   2   6       43.15       45.22      2.27 o
  -2   2   6        6.20       10.99      1.82 o
  -1   2   6        5.59        5.03      1.78 o
   0   2   6       57.36       61.22      1.96 o
   1   2   6        9.87       11.07      1.42 o
   2   2   6       59.45       54.03      1.76 o
   3   2   6       20.16       19.49      2.13 o
   4   2   6        0.20        0.11      0.84 o
   5   2   6        0.12        0.46      1.77 o
   6   2   6        3.69        1.84      1.54 o
   7   2   6        0.01        0.00      1.17 o
  10   2   6        1.01        0.00      5.84 o
 -11   3   6        0.00        0.00      7.80 o
 -10   3   6        5.94        5.83      5.41 o
  -9   3   6       15.55        3.15      5.28 o
  -8   3   6        2.34        0.56      4.44 o
  -7   3   6        4.21        1.87      3.78 o
  -6   3   6        9.63       11.65      2.01 o
  -5   3   6       19.21        9.16      4.55 o
  -4   3   6       15.01       13.48      1.96 o
  -3   3   6        0.92        0.60      1.56 o
  -2   3   6        0.03        0.00      1.62 o
  -1   3   6        1.21        0.98      1.67 o
   0   3   6       74.50       79.06      1.96 o
   1   3   6       11.28        9.74      1.72 o
   2   3   6        5.24        3.68      1.77 o
   3   3   6        0.52        0.86      1.16 o
   4   3   6        4.49        3.46      0.69 o
   5   3   6        2.56        2.13      2.07 o
   6   3   6        0.03        1.48      2.30 o
   7   3   6        0.06        0.00      1.77 o
   8   3   6        0.05        1.80      2.18 o
   9   3   6        0.01        0.00      8.32 o
 -11   4   6        1.03        0.46      4.97 o
 -10   4   6        2.45        2.26      4.80 o
  -9   4   6        4.61        6.13      5.91 o
  -8   4   6        1.52        5.87      5.60 o
  -7   4   6        1.85        0.80      1.39 o
  -6   4   6       16.60        6.29      5.45 o
  -5   4   6       12.99       12.09      2.57 o
  -4   4   6        4.78        3.97      1.51 o
  -3   4   6       25.43       27.75      2.90 o
  -2   4   6        9.84       10.65      1.85 o
  -1   4   6        4.14        6.41      1.67 o
   0   4   6      190.69      193.46      2.75 o
   1   4   6       83.19       85.78      2.41 o
   2   4   6        2.64        3.06      1.50 o
   3   4   6        1.92        1.44      1.23 o
   4   4   6        3.26        2.63      0.78 o
   5   4   6        0.03        0.00      2.09 o
   6   4   6       16.55        8.40      3.90 o
   7   4   6       19.11       16.42      5.86 o
   8   4   6        8.70        5.37      2.17 o
   9   4   6        2.42        0.03     13.04 o
  10   4   6        0.81        0.00      8.96 o
 -11   5   6        0.02        0.00      5.11 o
 -10   5   6        0.45        0.00      4.76 o
  -9   5   6        0.02        0.00      4.54 o
  -8   5   6        3.93        0.09      2.23 o
  -7   5   6       10.55        1.65      2.77 o
  -6   5   6       12.03        8.70      2.46 o
  -5   5   6        4.10        3.60      1.54 o
  -4   5   6       20.63       17.75      3.38 o
  -3   5   6        2.11        2.63      2.07 o
  -2   5   6       12.46       11.02      1.87 o
  -1   5   6       56.66       65.92      2.29 o
   0   5   6      307.06      327.42      3.85 o
   1   5   6      150.85      143.88      2.45 o
   2   5   6       11.53       11.04      1.99 o
   3   5   6       19.21       20.31      1.65 o
   4   5   6        0.98        0.64      0.77 o
   5   5   6        1.10        0.10      2.51 o
   6   5   6       12.84        6.80      3.86 o
   7   5   6        3.39        0.66      2.58 o
   8   5   6        0.49        0.00      2.59 o
   9   5   6        0.21        2.03      2.63 o
  10   5   6        0.13        3.85      6.47 o
 -10   6   6        0.03        3.13      5.52 o
  -9   6   6        0.38        4.20      7.27 o
  -8   6   6        9.39        6.71      8.53 o
  -7   6   6        7.79        0.65      2.44 o
  -6   6   6        4.16        5.49      1.84 o
  -5   6   6        3.43        2.89      1.82 o
  -4   6   6        0.21        1.01      2.23 o
  -3   6   6        0.32        0.43      2.11 o
  -2   6   6       52.23       59.94      2.52 o
  -1   6   6       20.05       23.95      2.56 o
   0   6   6       57.10       60.87      2.85 o
   1   6   6       72.93       72.60      2.25 o
   2   6   6        7.36        6.65      1.58 o
   3   6   6        1.75        1.85      1.71 o
   4   6   6        2.23        1.37      1.36 o
   5   6   6        0.33        0.00      3.57 o
   6   6   6        0.99        1.53      2.61 o
   7   6   6        3.49        0.64      2.51 o
   8   6   6        0.67        0.90      3.47 o
   9   6   6        0.03        0.82      2.94 o
 -10   7   6        0.47        5.14      7.17 o
  -9   7   6        1.01        0.00      7.34 o
  -8   7   6        3.28        0.62      5.71 o
  -7   7   6       13.31        8.57      4.41 o
  -6   7   6       13.29       12.88      3.25 o
  -5   7   6        6.43        6.77      2.97 o
  -4   7   6        2.17        2.65      2.59 o
  -3   7   6        6.60        6.85      2.18 o
  -2   7   6       54.68       54.90      2.59 o
  -1   7   6      130.70      131.83      3.22 o
   0   7   6      137.98      137.78      3.05 o
   1   7   6       52.49       63.97      2.66 o
   2   7   6        0.09        0.56      1.77 o
   3   7   6        0.66        0.99      1.52 o
   4   7   6        3.09        3.24      0.99 o
   5   7   6        3.42        0.32      2.70 o
   6   7   6        7.70        0.47      3.30 o
   7   7   6        4.98        3.95      3.17 o
   8   7   6        0.02        2.21      2.84 o
   9   7   6        0.01        0.00      2.73 o
  -9   8   6        1.61        4.07      6.40 o
  -8   8   6        1.97        0.00      7.29 o
  -7   8   6        9.02        8.37      4.29 o
  -6   8   6        1.05        3.48      3.09 o
  -5   8   6        0.05        3.26      5.18 o
  -4   8   6        0.41        3.64      2.80 o
  -3   8   6        0.24        1.72      2.81 o
  -2   8   6       46.74       52.02      3.92 o
  -1   8   6       45.21       47.09      2.73 o
   0   8   6        0.58        5.41      2.54 o
   1   8   6        0.02        0.24      2.48 o
   2   8   6        5.37        2.11      2.69 o
   3   8   6        1.70        1.37      1.76 o
   4   8   6        0.00        0.35      1.31 o
   5   8   6        0.40        0.00      3.51 o
   6   8   6        1.13        0.00      2.84 o
   7   8   6        0.00        0.00      3.18 o
   8   8   6        0.56        1.60      3.52 o
  -9   9   6        0.39        0.00      5.26 o
  -8   9   6        0.06        0.00      5.08 o
  -7   9   6        0.43        0.00      4.39 o
  -6   9   6        0.00        4.65      3.52 o
  -5   9   6        2.12        8.25      3.53 o
  -4   9   6        4.70        0.88      3.28 o
  -3   9   6       12.52       14.83      3.50 o
  -2   9   6        3.01        0.00      3.65 o
  -1   9   6        0.68        0.00      3.02 o
   0   9   6        0.79        2.39      2.53 o
   1   9   6        0.02        0.41      2.42 o
   2   9   6        2.09        3.68      3.06 o
   3   9   6        0.09        0.17      2.50 o
   4   9   6        5.30        0.83      1.42 o
   5   9   6        2.23        0.00      3.20 o
   6   9   6        0.43        0.67      3.24 o
   7   9   6        0.02        2.27      4.23 o
  -8  10   6        1.70        0.00      6.95 o
  -7  10   6        4.19        0.00      2.80 o
  -6  10   6        0.46        0.00      3.10 o
  -5  10   6        0.73        7.08      3.85 o
  -4  10   6        0.10        0.00      4.41 o
  -3  10   6        0.01        1.44      3.41 o
  -2  10   6       10.20       12.89      3.83 o
  -1  10   6        9.14        9.00      3.57 o
   0  10   6        0.67        0.00      3.20 o
   1  10   6        2.14        1.73      2.77 o
   2  10   6        0.35        0.88      3.08 o
   3  10   6        6.21        8.37      2.68 o
   4  10   6       17.46       17.77      4.35 o
   5  10   6        4.30        6.12      4.00 o
   6  10   6        0.42        6.72      4.83 o
  -6  11   6        1.65        3.09      3.40 o
  -5  11   6        0.65        2.51      3.30 o
  -4  11   6        2.16        3.90      3.34 o
  -3  11   6        0.27        1.80      3.56 o
  -2  11   6        0.45        0.00      3.75 o
  -1  11   6        0.41        1.19      3.31 o
   0  11   6        0.12        5.63      3.40 o
   1  11   6        0.13        0.93      3.05 o
   2  11   6        0.08        2.65      2.70 o
   3  11   6        1.67        1.50      2.72 o
   4  11   6        6.67        2.34      3.67 o
   5  11   6        3.85        1.45      4.03 o
  -5  12   6        1.55        1.03      3.63 o
  -4  12   6        1.29        0.69      3.83 o
  -3  12   6        4.42        6.55      4.09 o
  -2  12   6        7.31       11.53      3.98 o
  -1  12   6        2.90        2.84      3.31 o
   0  12   6        0.04        0.00      3.10 o
   1  12   6        0.64        4.70      3.32 o
   2  12   6        0.07        4.22      3.33 o
   3  12   6        0.72        0.80      3.18 o
   4  12   6        3.48        3.31      4.17 o
  -1  13   6        1.72        0.10      3.56 o
   0  13   6        1.88        5.54      4.32 o
 -10   1   7       14.63        3.03      5.07 o
  -9   1   7       19.05        4.28      4.43 o
  -8   1   7        8.04        1.48      3.93 o
  -7   1   7        1.41        0.00      4.01 o
  -6   1   7        1.53        0.98      4.24 o
  -5   1   7        0.24        2.87      3.48 o
  -4   1   7        0.28        1.11      1.98 o
  -3   1   7        0.25        1.44      2.30 o
  -2   1   7       13.38       14.51      2.02 o
  -1   1   7        7.27        3.35      2.05 o
   0   1   7        1.89        2.55      2.25 o
   1   1   7        0.72        1.52      1.61 o
   2   1   7        5.39        2.78      1.58 o
   3   1   7        9.95        8.79      1.59 o
   4   1   7        0.04        1.29      1.23 o
   5   1   7        0.00        1.85      2.56 o
   6   1   7        0.00        0.00      4.77 o
   7   1   7        0.09        0.00      5.33 o
   8   1   7       26.41       12.70     13.45 o
   9   1   7       22.66        3.07      9.21 o
 -10   2   7        4.92        5.34      4.71 o
  -9   2   7       11.91        3.92      4.86 o
  -8   2   7        8.52        0.98      4.52 o
  -7   2   7        3.58        2.10      4.52 o
  -6   2   7        0.45        0.00      3.74 o
  -5   2   7        0.00        0.00      2.27 o
  -4   2   7        3.35        2.60      2.22 o
  -3   2   7        5.24        6.09      3.10 o
  -2   2   7       10.45        8.28      2.55 o
  -1   2   7        4.32        5.55      1.98 o
   0   2   7        5.76        4.09      1.79 o
   1   2   7        5.28        3.14      1.91 o
   2   2   7       12.68        7.59      2.01 o
   3   2   7       18.58       17.93      2.04 o
   4   2   7        0.04        0.00      1.13 o
   5   2   7        1.58        7.19      3.69 o
   6   2   7        6.54        2.79      3.73 o
   8   2   7       14.56        0.00      8.70 o
   9   2   7       10.00        0.00      8.54 o
 -10   3   7        9.50        3.57      5.38 o
  -9   3   7       15.40        6.39      6.78 o
  -8   3   7        1.62        5.59      4.47 o
  -7   3   7        0.26        6.62      4.71 o
  -6   3   7        0.52        0.27      1.48 o
  -5   3   7        0.49        0.00      2.73 o
  -4   3   7        1.88        1.64      2.89 o
  -3   3   7        4.45        7.20      2.44 o
  -2   3   7        1.58        2.76      2.12 o
  -1   3   7        6.23        8.57      1.91 o
   0   3   7        0.35        0.00      1.80 o
   1   3   7        6.85        5.19      1.82 o
   2   3   7        6.15        6.62      1.64 o
   3   3   7        3.90        3.14      1.66 o
   4   3   7        0.06        1.21      1.05 o
   5   3   7        0.28        0.72      1.98 o
   6   3   7        2.82        1.72      2.12 o
   7   3   7        0.79        0.00      7.88 o
   8   3   7       12.15        0.00      8.67 o
  -9   4   7        4.16        2.42      5.54 o
  -8   4   7        7.26        2.02      4.61 o
  -7   4   7        4.30        1.19      4.17 o
  -6   4   7        2.59        1.75      1.98 o
  -5   4   7        1.25        0.56      3.17 o
  -4   4   7        0.42        1.15      1.83 o
  -3   4   7        2.73        4.83      2.06 o
  -2   4   7        1.01        1.30      1.94 o
  -1   4   7        0.14        0.00      1.89 o
   0   4   7        0.00        0.00      1.96 o
   1   4   7        0.14        0.00      2.10 o
   2   4   7        0.03        1.98      1.68 o
   3   4   7        1.19        0.00      1.37 o
   4   4   7        0.05        0.82      1.08 o
   5   4   7        0.50        1.13      2.68 o
   6   4   7        4.45        0.92      2.45 o
   7   4   7        1.01        2.86      3.62 o
   8   4   7        3.16        7.03     12.22 o
  -9   5   7        0.35        7.62     10.20 o
  -8   5   7        0.61        0.00      5.86 o
  -7   5   7        3.19        1.72      4.82 o
  -6   5   7        0.42        0.00      2.31 o
  -5   5   7        0.28        1.54      1.55 o
  -4   5   7        0.00        1.38      2.39 o
  -3   5   7        5.78        7.28      2.44 o
  -2   5   7        5.22        3.52      2.06 o
  -1   5   7        2.48        0.87      2.01 o
   0   5   7       23.46       26.80      3.26 o
   1   5   7       12.74        7.46      2.62 o
   2   5   7        0.40        0.95      2.00 o
   3   5   7        0.01        0.28      1.70 o
   4   5   7        0.01        3.80      3.39 o
   5   5   7        0.01        0.05      2.85 o
   6   5   7        6.30        7.53      4.10 o
   7   5   7        3.48        1.86      2.27 o
   8   5   7        1.02        0.78      7.55 o
  -9   6   7        0.75        0.00      5.76 o
  -8   6   7        0.78        0.00      4.82 o
  -7   6   7        0.04        2.38      4.69 o
  -6   6   7        1.66        0.43      3.43 o
  -5   6   7        0.73        2.61      1.97 o
  -4   6   7        0.75        1.50      2.18 o
  -3   6   7        2.10        2.00      2.52 o
  -2   6   7       13.07       12.72      2.25 o
  -1   6   7       11.94       10.59      2.24 o
   0   6   7        0.04        0.00      2.39 o
   1   6   7        1.49        1.41      1.99 o
   2   6   7        2.06        0.00      1.89 o
   3   6   7        0.42        2.27      1.31 o
   4   6   7        0.89        1.69      2.67 o
   5   6   7        4.20        9.39      4.02 o
   6   6   7        2.94        3.84      2.91 o
   7   6   7        0.26        3.11      2.85 o
  -8   7   7        0.12        4.13      4.91 o
  -7   7   7        1.06        8.88      4.56 o
  -6   7   7        5.12        5.71      3.62 o
  -5   7   7       12.00        8.73      2.61 o
  -4   7   7       10.94       10.08      2.96 o
  -3   7   7        3.37        0.00      2.29 o
  -2   7   7       19.39       19.13      2.45 o
  -1   7   7       45.53       53.85      2.48 o
   0   7   7       16.96        9.55      3.16 o
   1   7   7       15.72        9.98      3.26 o
   2   7   7       15.44       18.41      1.88 o
   3   7   7        2.50        1.70      1.65 o
   4   7   7        2.80        1.39      3.03 o
   5   7   7        2.60        1.78      3.51 o
   6   7   7        0.11        0.46      3.30 o
   7   7   7        0.17        0.63      3.91 o
  -7   8   7        0.41        0.00      4.87 o
  -6   8   7        8.35       14.53      3.24 o
  -5   8   7        6.04        3.36      3.39 o
  -4   8   7        0.34        6.10      2.56 o
  -3   8   7        0.33        1.15      2.72 o
  -2   8   7        7.75        4.62      2.60 o
  -1   8   7        5.35        1.04      2.47 o
   0   8   7        3.91        1.18      2.21 o
   1   8   7       12.52        7.88      2.87 o
   2   8   7        6.51        3.11      2.24 o
   3   8   7        2.61        2.44      3.36 o
   4   8   7        1.57        0.00      3.46 o
   5   8   7        6.78        7.62      3.35 o
   6   8   7        0.66        1.25      3.19 o
  -6   9   7        2.66        0.00      5.58 o
  -5   9   7        1.70        4.97      2.52 o
  -4   9   7        0.00        2.25      2.88 o
  -3   9   7        1.39        0.94      3.24 o
  -2   9   7        0.06        0.00      3.44 o
  -1   9   7        6.17        5.93      3.09 o
   0   9   7        2.89        2.53      2.87 o
   1   9   7        1.20        1.60      2.26 o
   2   9   7        0.83        0.56      2.19 o
   3   9   7        0.06        0.00      3.71 o
   4   9   7        0.61        3.95      3.46 o
   5   9   7        1.18        0.00      3.26 o
  -5  10   7        0.51        8.10      3.68 o
  -4  10   7        0.59       10.19      5.27 o
  -3  10   7        0.11        0.00      3.34 o
  -2  10   7        1.11        3.56      4.42 o
  -1  10   7        1.13        0.00      3.30 o
   0  10   7        0.57        0.00      3.17 o
   1  10   7        0.90        2.97      3.19 o
   2  10   7        0.16        3.78      3.83 o
   3  10   7        0.05        0.00      3.94 o
  -2  11   7        0.50        3.47      4.00 o
  -1  11   7        1.25        0.90      4.22 o
   0  11   7        0.23        1.14      3.36 o
  -8   0   8        0.07        7.03      9.60 o
  -7   0   8        0.01        2.13      5.60 o
  -6   0   8        0.10       10.90      9.18 o
  -5   0   8        0.86        0.00      4.89 o
  -4   0   8       19.89       17.52      4.72 o
  -3   0   8       18.49       12.20      4.42 o
  -2   0   8        1.61        0.41      2.58 o
  -1   0   8        0.43        0.73      3.35 o
   0   0   8        0.02        0.00      2.87 o
   1   0   8        1.53        1.65      2.86 o
   2   0   8       28.69       18.39     12.12 o
   3   0   8       30.33       23.90      2.57 o
  -8   1   8        0.12        0.00      4.73 o
  -7   1   8        0.03        1.48      4.77 o
  -6   1   8        0.23        4.72      4.14 o
  -5   1   8        0.52        0.00      3.89 o
  -4   1   8        1.47        3.90      2.30 o
  -3   1   8        3.46        6.67      3.11 o
  -2   1   8        2.29        2.01      2.50 o
  -1   1   8        1.45        0.56      1.98 o
   0   1   8        0.05        0.00      2.13 o
   1   1   8        1.83        2.32      2.31 o
   2   1   8        3.28        0.20      2.10 o
   3   1   8        3.41        1.53      1.95 o
   4   1   8        1.27        1.11      2.33 o
   6   1   8        0.70        0.00      7.66 o
  -7   2   8        0.00        4.05      4.50 o
  -6   2   8        0.46        1.61      4.62 o
  -5   2   8        1.04        0.00      4.41 o
  -4   2   8       13.98       12.35      2.45 o
  -3   2   8       17.20       15.46      2.64 o
  -2   2   8        0.87        0.00      2.70 o
  -1   2   8        0.29        0.00      2.29 o
   0   2   8        2.07        0.85      2.44 o
   1   2   8        0.53        0.36      2.11 o
   2   2   8        9.48        5.69      2.46 o
   3   2   8        8.24        5.91      2.35 o
   4   2   8        1.11        0.00      2.53 o
   5   2   8        0.10        1.12      4.21 o
   6   2   8        0.96        2.67      5.53 o
  -7   3   8        0.14        0.00      4.74 o
  -6   3   8        0.09        7.53      4.29 o
  -5   3   8        0.04        0.40      4.28 o
  -4   3   8        0.00        0.27      2.59 o
  -3   3   8        0.35        0.11      2.56 o
  -2   3   8        2.64        2.33      2.65 o
  -1   3   8        4.18        4.00      2.30 o
   0   3   8        6.76        4.64      2.14 o
   1   3   8        1.45        0.66      2.38 o
   2   3   8        0.71        1.86      2.38 o
   3   3   8        0.38        1.40      3.87 o
   4   3   8        0.00        0.00      3.08 o
   5   3   8        0.04        3.29     10.32 o
  -7   4   8       10.16       14.79      6.11 o
  -6   4   8        0.47        6.43      4.93 o
  -5   4   8        0.09        5.11      3.96 o
  -4   4   8        0.15        1.46      2.57 o
  -3   4   8        0.14        3.14      2.96 o
  -2   4   8       15.53       15.05      3.49 o
  -1   4   8       26.04       22.24      6.53 o
   0   4   8        0.02        0.11      2.20 o
   1   4   8        0.45        0.00      2.09 o
   2   4   8        0.96        1.46      1.99 o
   3   4   8        0.52        8.40      2.81 o
   4   4   8        0.61        4.62      3.55 o
   5   4   8        0.37        3.73      4.26 o
  -6   5   8        2.43        8.87      6.47 o
  -5   5   8        2.33        4.95      4.10 o
  -4   5   8        0.43        1.51      3.16 o
  -3   5   8        1.68        1.22      2.62 o
  -2   5   8       12.12        7.59      2.46 o
  -1   5   8       23.46       15.55      4.96 o
   0   5   8       45.01       38.63      4.04 o
   1   5   8       23.32       12.97      2.14 o
   2   5   8        0.50        1.89      2.23 o
   3   5   8        0.01        0.75      3.64 o
   4   5   8        0.00        5.92      3.56 o
   5   5   8        0.15        5.03      4.10 o
  -5   6   8        1.09        3.18      3.20 o
  -4   6   8        0.29        0.69      2.45 o
  -3   6   8        0.14        0.69      2.61 o
  -2   6   8        9.01        6.73      3.23 o
  -1   6   8        6.62        2.18      2.40 o
   0   6   8        4.70        1.90      2.93 o
   1   6   8        8.30        3.31      2.31 o
   2   6   8        1.67        2.56      3.38 o
   3   6   8        0.11        0.15      3.29 o
   4   6   8        0.09        4.46      3.83 o
  -4   7   8        0.30        2.57      3.52 o
  -3   7   8        0.34        0.37      2.94 o
  -2   7   8        0.83        2.26      3.24 o
  -1   7   8       11.36        1.91      2.66 o
   0   7   8       33.24       32.80      6.12 o
   1   7   8       20.58        2.50      2.89 o
   2   7   8        2.78        1.86      3.85 o
   3   7   8        0.25        6.82      3.76 o
  -2   8   8        0.05        0.54      3.01 o
  -1   8   8        0.06        0.00      2.68 o
   0   8   8       13.13        6.03      3.79 o
   1   8   8       13.38        6.79      3.72 o
  -3   1   9        0.70        3.87      3.51 o
  -2   1   9        0.03        0.32      2.81 o
  -1   1   9        0.22        1.19      2.40 o
   0   1   9        0.06        0.25      2.25 o
   1   1   9        0.28        0.01      2.51 o
  -2   2   9        1.47        4.41      2.90 o
  -1   2   9        2.10        1.06      2.65 o
   0   2   9        1.62        1.11      2.57 o
 
